# Supplementary material for: (2,4-Dioxo-1,2,3,4-tetra­hydro­pyrimi­dine-5-carboxyl­ato-κ2 O 4,O 5)(4-oxido-2-oxo-1,2-dihydro­pyrimidine-5-carboxyl­ato-κ2 O 4,O 5)bis­(1,10-phenanthroline-κ2 N,N′)yttrium(III) dihydrate
Source: Acta Crystallogr Sect E Struct Rep Online. 2008 Aug 16;64(Pt 9):m1166–7. doi: 10.1107/S1600536808025701 (PMC2960551; doi:10.1107/S1600536808025701)
Supplement: Supplementary file 2 [file e-64-m1166-Isup2.hkl]

#
# h,k,l, Fc-squared, Fo-squared, sigma(Fo-squared) and status flag
#
data_I
_shelx_title ' A in C2/c'
_shelx_refln_list_code          4
_shelx_F_calc_maximum      537.35
_exptl_crystal_F_000      1616.00
_reflns_d_resolution_high  0.8109
 
loop_
 _symmetry_equiv_pos_as_xyz
 'x, y, z'
 '-x, y, -z+1/2'
 'x+1/2, y+1/2, z'
 '-x+1/2, y+1/2, -z+1/2'
 '-x, -y, -z'
 'x, -y, z-1/2'
 '-x+1/2, -y+1/2, -z'
 'x+1/2, -y+1/2, z-1/2'
 
_cell_length_a    17.1740
_cell_length_b    14.4385
_cell_length_c    13.2365
_cell_angle_alpha  90.000
_cell_angle_beta  100.881
_cell_angle_gamma  90.000
 
_shelx_F_squared_multiplier     1.000
 
loop_
 _refln_index_h
 _refln_index_k
 _refln_index_l
 _refln_F_squared_calc
 _refln_F_squared_meas
 _refln_F_squared_sigma
 _refln_observed_status
   2   0   0    19593.79    19453.04    213.82 o
   4   0   0    11786.82    12897.82    204.50 o
   6   0   0    23813.82    21550.46    347.83 o
   8   0   0     9802.91     9968.85    241.74 o
  10   0   0     7124.23     6480.51    214.65 o
  12   0   0     6197.36     5487.36    210.55 o
  14   0   0     7079.76     7007.23    363.35 o
  16   0   0      804.87      821.89     87.39 o
  18   0   0     1331.23     1144.48    120.67 o
  20   0   0      743.76      808.98    124.50 o
   1   1   0    46712.32    46980.07    300.21 o
   3   1   0      704.75      576.63     22.84 o
   5   1   0    25282.42    25211.08    234.25 o
   7   1   0     4149.33     3633.18     92.63 o
   9   1   0     6868.53     6869.51    149.03 o
  11   1   0     1455.26     1255.11     60.99 o
  13   1   0     6553.32     6457.90    239.86 o
  15   1   0     1883.32     1868.86    119.10 o
  17   1   0      376.19      545.58     38.83 o
  19   1   0      608.08      806.59     84.10 o
   0   2   0       10.84       -4.31      4.31 o
   2   2   0     8744.65     8820.17    107.00 o
   4   2   0    43666.86    44241.79    321.09 o
   6   2   0      745.29      775.53     36.00 o
   8   2   0     1411.87     1409.16     56.77 o
  10   2   0     1412.94     1600.88     67.76 o
  12   2   0      814.24      832.20     52.55 o
  14   2   0      537.48      730.48     66.82 o
  16   2   0      145.96      222.85     41.29 o
  18   2   0       73.98       99.13     28.65 o
  20   2   0       11.45       14.81     33.82 o
   1   3   0     2393.01     2421.58     56.17 o
   3   3   0    20083.25    19098.64    208.93 o
   5   3   0    46434.13    49461.89    407.29 o
   7   3   0     5310.54     5165.94    119.59 o
   9   3   0    21071.46    21493.70    286.48 o
  11   3   0      400.00      409.36     27.32 o
  13   3   0      357.91      397.91     47.88 o
  15   3   0      209.22      275.62     52.80 o
  17   3   0       66.07      258.70     53.09 o
  19   3   0      460.39      461.83     40.65 o
   0   4   0    15530.06    16173.21    255.22 o
   2   4   0     4264.00     5287.58    101.03 o
   4   4   0    41144.34    40721.21    341.47 o
   6   4   0    22009.30    21936.88    262.59 o
   8   4   0     6328.44     6262.48    144.67 o
  10   4   0     3955.06     3649.96    115.54 o
  12   4   0     2387.40     2422.50    112.31 o
  14   4   0     2589.71     2462.24    139.50 o
  16   4   0      511.26      499.33     42.62 o
  18   4   0     1673.51     1513.70    117.38 o
  20   4   0     1264.44     1056.79    199.93 o
   1   5   0     8316.43     8139.25    137.03 o
   3   5   0      381.49      329.48     21.35 o
   5   5   0     5373.37     4592.98    112.70 o
   7   5   0      918.47      757.18     40.93 o
   9   5   0     9257.10     8978.18    188.25 o
  11   5   0     3028.06     2889.27    107.08 o
  13   5   0     2590.93     2258.26    111.24 o
  15   5   0     1282.33     1300.23    114.54 o
  17   5   0      553.39      562.75     77.35 o
  19   5   0     1666.42     1773.31    133.25 o
   0   6   0      299.63      324.31     28.26 o
   2   6   0     1089.69      936.12     43.93 o
   4   6   0     5211.01     5903.68    133.17 o
   6   6   0      723.77      747.42     39.72 o
   8   6   0    12570.01    13092.42    234.53 o
  10   6   0     1534.90     1572.66     72.59 o
  12   6   0     1282.77     1157.61     84.59 o
  14   6   0      283.10      370.54     36.80 o
  16   6   0       14.14      136.73     34.51 o
  18   6   0      208.35      136.91     28.73 o
   1   7   0     2484.32     2337.34     79.99 o
   3   7   0     1458.06     1442.94     61.74 o
   5   7   0      655.35      609.33     35.88 o
   7   7   0      619.07      815.82     45.74 o
   9   7   0       92.40      149.65     36.98 o
  11   7   0        7.57       53.22     19.91 o
  13   7   0      436.04      572.57     46.97 o
  15   7   0     1157.32     1144.93     94.12 o
  17   7   0      421.34      640.94    104.15 o
  19   7   0       41.51       50.71     41.71 o
   0   8   0     1893.42     1647.60    117.88 o
   2   8   0      469.33      352.02     28.53 o
   4   8   0     4750.18     5144.05    138.88 o
   6   8   0     3034.62     2962.19    104.75 o
   8   8   0     2379.09     2347.92     94.53 o
  10   8   0      363.91      468.24     30.49 o
  12   8   0     2572.22     2532.38    138.74 o
  14   8   0     4301.93     4259.05    235.14 o
  16   8   0     2550.57     2112.22    195.04 o
  18   8   0      470.08      498.73     69.42 o
   1   9   0    10635.96    10263.40    204.78 o
   3   9   0     5345.06     5144.57    142.87 o
   5   9   0     7984.14     7697.29    190.18 o
   7   9   0     2816.70     2652.32    112.42 o
   9   9   0     1265.36     1349.15     95.71 o
  11   9   0     2342.19     2358.93    163.48 o
  13   9   0     4240.33     4392.87    243.80 o
  15   9   0     1019.57      989.82     96.75 o
  17   9   0      479.78      355.70     70.60 o
   0  10   0     7530.03     7544.96    302.59 o
   2  10   0     3203.19     3302.31    115.97 o
   4  10   0     5000.55     4705.26    143.71 o
   6  10   0     3808.34     3991.82    182.40 o
   8  10   0     1191.92     1107.13     81.09 o
  10  10   0       97.07      118.27     29.79 o
  12  10   0      134.08      376.00     31.92 o
  14  10   0     1347.64     1350.39    106.98 o
  16  10   0      640.03      658.99     88.54 o
   1  11   0     1368.28     1315.81     67.26 o
   3  11   0       56.76       90.83     15.77 o
   5  11   0       25.71      115.06     23.10 o
   7  11   0       37.94      111.67     41.39 o
   9  11   0      224.94      224.86     25.41 o
  11  11   0      373.96      510.77     41.43 o
  13  11   0      398.67      393.77     44.70 o
  15  11   0      677.91      678.00     66.78 o
   2  12   0      553.21      738.63     53.88 o
   4  12   0     2566.05     2435.46    136.87 o
   6  12   0     1327.84     1274.84     92.13 o
   8  12   0     1162.85     1327.91     87.14 o
  10  12   0       69.73      173.38     24.62 o
  12  12   0       91.88      214.72     68.65 o
  14  12   0      108.84      222.10     55.31 o
   1  13   0     1378.49     1422.61     92.24 o
   3  13   0     3242.26     3329.18    201.02 o
   5  13   0     5403.33     5244.44    266.94 o
   7  13   0     2027.45     2176.50    135.25 o
   9  13   0      463.77      706.67     59.51 o
  11  13   0      604.68      641.54     52.59 o
  13  13   0     1380.94     1382.54    103.59 o
   0  14   0     1658.53     1856.19    160.61 o
   2  14   0      679.68      665.47     61.71 o
   4  14   0     4246.57     4288.83    240.89 o
   6  14   0     2466.91     2426.01    165.44 o
   8  14   0     2728.91     2704.77    178.57 o
  10  14   0     2547.24     2474.76    203.23 o
  12  14   0      522.39      460.51     65.67 o
   1  15   0       18.87      103.75     43.66 o
   3  15   0      366.20      422.30     49.36 o
   5  15   0     3934.53     4017.53    232.49 o
   7  15   0       90.62      157.00     30.53 o
   9  15   0      133.02      176.63     46.35 o
  11  15   0     1388.71     1535.38    175.97 o
   0  16   0     1226.33     1123.47    169.77 o
   2  16   0      478.97      459.25     58.78 o
   4  16   0       31.29      221.07     64.56 o
   6  16   0      270.54      238.82     30.88 o
   8  16   0      315.37      212.97     49.75 o
   1  17   0     2906.31     2642.64    234.35 o
   3  17   0      491.46      497.94     61.50 o
   5  17   0      320.48      238.28     32.75 o
 -19   1   1      143.63       58.10     29.65 o
 -17   1   1      320.28      529.09     36.42 o
 -15   1   1       38.61      104.33     22.07 o
 -13   1   1     3234.42     3159.70    158.35 o
 -11   1   1      587.54      611.46     44.98 o
  -9   1   1     5593.78     5468.49    121.88 o
  -7   1   1     1421.21     1979.67     60.19 o
  -5   1   1    88434.09    87297.32    508.25 o
  -3   1   1     4269.06     4218.35     79.24 o
  -1   1   1    11100.30    10666.61    100.12 o
   1   1   1    67872.28    68710.98    507.96 o
   3   1   1    10257.14     9488.80    119.57 o
   5   1   1    11370.09    11996.79    165.19 o
   7   1   1     5113.15     4688.48    113.97 o
   9   1   1     8811.52     8667.17    178.21 o
  11   1   1     5799.46     5955.97    158.60 o
  13   1   1      966.80     1126.03     66.35 o
  15   1   1      420.82      506.36     43.66 o
  17   1   1      832.11      872.00     72.74 o
  19   1   1      594.06      635.67     64.20 o
 -20   2   1      453.21      520.67     47.11 o
 -18   2   1     1122.97     1173.41     96.48 o
 -16   2   1      989.07     1077.24     93.90 o
 -14   2   1      581.67      694.68     78.61 o
 -12   2   1     2875.47     2428.69    106.74 o
 -10   2   1     5046.21     4567.56    119.68 o
  -8   2   1     2380.91     2155.83     70.97 o
  -6   2   1    10941.64    12470.07    167.81 o
  -4   2   1   288746.66   262816.88   1700.87 o
  -2   2   1    14372.00    15157.85    149.99 o
   0   2   1     1950.23     1890.56     48.04 o
   2   2   1    23286.29    22115.38    189.50 o
   4   2   1     7175.34     7209.60    116.05 o
   6   2   1    15167.41    14304.92    197.22 o
   8   2   1     5070.09     5009.49    125.47 o
  10   2   1    19197.63    19036.71    287.06 o
  12   2   1     3438.50     3461.81    128.83 o
  14   2   1     2148.45     2188.53    127.73 o
  16   2   1     1461.80     1492.25    121.64 o
  18   2   1     1111.78     1263.48    100.63 o
  20   2   1     1008.20      784.18     74.31 o
 -19   3   1      764.89     1005.70     95.79 o
 -17   3   1     1522.58     1504.83    140.17 o
 -15   3   1     1462.08     1582.56    102.83 o
 -13   3   1     5355.29     5455.54    218.01 o
 -11   3   1     2909.01     2604.17     92.99 o
  -9   3   1    11648.03    10981.11    190.75 o
  -7   3   1    10590.18    10368.39    170.09 o
  -5   3   1    39615.68    40097.42    332.31 o
  -3   3   1    27480.87    28533.99    252.33 o
  -1   3   1      159.91      212.66     16.87 o
   1   3   1    22759.72    22409.34    209.87 o
   3   3   1     2483.66     2220.67     56.69 o
   5   3   1    16703.97    16102.68    200.23 o
   7   3   1      238.27      232.28     21.72 o
   9   3   1     7180.64     6811.59    159.13 o
  11   3   1     6918.90     6923.15    173.86 o
  13   3   1      724.97      717.55     50.10 o
  15   3   1     1086.61     1119.18     98.23 o
  17   3   1     2628.21     2604.00    173.12 o
  19   3   1      514.56      459.80     43.94 o
 -20   4   1       74.68      140.76     36.24 o
 -18   4   1      140.87      185.76     47.81 o
 -16   4   1      255.26      379.48     50.04 o
 -14   4   1      748.43      801.71     63.71 o
 -12   4   1     9269.56     9332.78    240.77 o
 -10   4   1    16391.22    17074.95    263.39 o
  -8   4   1     1699.10     1981.16     74.29 o
  -6   4   1     4473.54     4687.98    112.02 o
  -4   4   1     6735.59     6875.84    130.09 o
  -2   4   1    20570.63    20169.43    216.75 o
   0   4   1     2667.41     2517.75     63.37 o
   2   4   1      153.84      158.43     19.35 o
   4   4   1     8524.34     8636.41    138.74 o
   6   4   1     3446.56     3911.98    101.28 o
   8   4   1     1893.98     1716.85     69.95 o
  10   4   1     1106.20     1228.14     60.64 o
  12   4   1       77.12      149.05     28.41 o
  14   4   1       61.90      168.84     26.68 o
  16   4   1       60.82       89.80     23.89 o
  18   4   1      117.39      148.56     36.71 o
 -19   5   1      207.15      196.33     49.45 o
 -17   5   1      369.14      338.10     33.61 o
 -15   5   1      268.91      361.70     45.11 o
 -13   5   1     1436.45     1272.29    104.66 o
 -11   5   1     1649.42     1700.42     89.52 o
  -9   5   1     1548.85     1518.94     68.79 o
  -7   5   1     7664.13     7624.57    161.34 o
  -5   5   1      128.96      256.29     19.40 o
  -3   5   1     7235.95     6933.90    135.74 o
  -1   5   1     2949.60     3060.27     80.59 o
   1   5   1      334.73      276.82     17.29 o
   3   5   1     4312.88     3946.24     92.64 o
   5   5   1    23175.20    26310.21    286.57 o
   7   5   1     1791.19     1746.09     69.66 o
   9   5   1       56.35       60.34     13.66 o
  11   5   1      621.34      700.18     44.19 o
  13   5   1      317.41      377.00     44.32 o
  15   5   1      509.04      595.83     56.53 o
  17   5   1      906.30     1074.40     79.57 o
  19   5   1       98.00       48.48     31.73 o
 -18   6   1     1467.10     1377.06    106.99 o
 -16   6   1     2670.65     2887.88    190.95 o
 -14   6   1     3171.95     3122.81    196.81 o
 -12   6   1     1733.92     1815.90     95.88 o
 -10   6   1     4978.99     4792.27    141.67 o
  -8   6   1    34594.42    36260.23    410.70 o
  -6   6   1      473.99      418.94     27.86 o
  -4   6   1     3634.98     3518.25    102.51 o
  -2   6   1     5889.78     5213.19    120.43 o
   0   6   1    13959.80    13768.21    196.66 o
   2   6   1    11227.93    10655.46    168.30 o
   4   6   1    10870.95    11294.64    184.02 o
   6   6   1     1856.47     1638.44     66.21 o
   8   6   1     1405.22     1270.90     60.69 o
  10   6   1     3722.01     3495.44    137.79 o
  12   6   1     1911.41     1820.85    112.39 o
  14   6   1     2410.85     2375.24    133.10 o
  16   6   1     1945.67     1794.18    137.96 o
  18   6   1     1182.92     1155.52    215.85 o
 -19   7   1      517.24      306.13     67.91 o
 -17   7   1     1487.19     1337.42    104.07 o
 -15   7   1     3194.72     2990.47    190.52 o
 -13   7   1     2509.80     2492.99    137.79 o
 -11   7   1     1701.93     1553.76     85.82 o
  -9   7   1    14991.07    15028.02    306.06 o
  -7   7   1     6511.69     6807.11    168.27 o
  -5   7   1     7425.60     7164.94    165.58 o
  -3   7   1    15374.52    15335.41    237.50 o
  -1   7   1    24408.77    24394.12    294.35 o
   1   7   1     3070.75     2538.30     83.01 o
   3   7   1      526.85      910.23     44.61 o
   5   7   1    15281.94    15338.41    238.27 o
   7   7   1      433.56      501.68     33.41 o
   9   7   1     3869.84     3633.38    140.83 o
  11   7   1     2594.48     2496.44    115.55 o
  13   7   1      725.26      830.14     62.62 o
  15   7   1     1682.30     1560.51    161.28 o
  17   7   1     2468.83     2064.52    195.03 o
 -18   8   1      335.31      145.31     40.27 o
 -16   8   1      163.35      173.55     29.98 o
 -14   8   1      703.42      959.39     86.37 o
 -12   8   1      436.96      624.64     86.26 o
 -10   8   1     1393.33     1293.97     67.21 o
  -8   8   1     1432.96     1504.85     72.99 o
  -6   8   1      965.06      981.72     53.80 o
  -4   8   1     1716.72     1681.00     73.55 o
  -2   8   1     2969.33     2998.85     99.74 o
   0   8   1     1087.82      919.43     47.81 o
   2   8   1      235.28      192.27     17.03 o
   4   8   1    13476.75    14120.23    232.51 o
   6   8   1      518.44      512.21     35.92 o
   8   8   1      427.71      362.95     33.71 o
  10   8   1     6001.11     5807.19    194.86 o
  12   8   1      349.43      428.58     53.33 o
  14   8   1       45.99       78.57     27.66 o
  16   8   1      863.51      789.98     84.75 o
  18   8   1      238.85      138.62     44.06 o
 -17   9   1       27.47       63.23     93.11 o
 -15   9   1       57.89       88.79     33.32 o
 -13   9   1      193.28      129.23     31.39 o
 -11   9   1      115.46      135.94     20.03 o
  -9   9   1      484.86      523.39     36.34 o
  -7   9   1      175.97      259.61     22.89 o
  -5   9   1     1273.06     1408.58     68.23 o
  -3   9   1        0.35       38.59      9.79 o
  -1   9   1      489.25      620.28     36.70 o
   1   9   1      936.45      908.40     49.09 o
   3   9   1     1216.39     1414.91     76.70 o
   5   9   1      168.53      211.27     23.74 o
   7   9   1       26.12      148.38     32.41 o
   9   9   1      203.26      366.06     35.07 o
  11   9   1      203.49      250.28     31.25 o
  13   9   1      388.74      528.57    121.94 o
  15   9   1        4.41       47.76     30.95 o
  17   9   1       21.08      -18.27     39.71 o
 -16  10   1      348.18      505.42     66.66 o
 -14  10   1      281.94      341.07     49.06 o
 -12  10   1      860.03      994.93     76.20 o
 -10  10   1     1332.01     1420.20    114.57 o
  -8  10   1     3163.27     3262.23    140.46 o
  -6  10   1     2992.82     2930.87    114.20 o
  -4  10   1     2409.94     2493.33    100.31 o
  -2  10   1       77.60      188.04     17.88 o
   0  10   1     1960.54     1910.62     83.07 o
   2  10   1     2293.37     2185.06    103.78 o
   4  10   1     3552.00     3243.61    133.03 o
   6  10   1      438.76      605.87     56.15 o
   8  10   1     1041.83     1235.70     86.79 o
  10  10   1     1070.59     1166.85     81.83 o
  12  10   1     2801.41     2919.62    201.59 o
  14  10   1      987.29      994.15     74.17 o
  16  10   1       28.90       68.22    124.64 o
 -15  11   1     2645.04     2145.92    229.06 o
 -13  11   1      428.98      629.02     50.00 o
 -11  11   1      362.99      466.81     79.79 o
  -9  11   1     3765.20     3989.77    188.89 o
  -7  11   1     3335.01     3631.41    178.18 o
  -5  11   1     5304.72     5175.16    160.96 o
  -3  11   1     2508.72     2638.73    105.47 o
  -1  11   1     2290.55     2178.70    105.89 o
   1  11   1     7066.54     7054.35    208.53 o
   3  11   1     5914.06     5554.92    221.94 o
   5  11   1     6152.22     6095.86    236.63 o
   7  11   1     2730.01     2480.70    141.45 o
   9  11   1     3950.81     4048.36    194.07 o
  11  11   1      599.74      738.72     74.68 o
  13  11   1     1422.40     1317.16    100.09 o
  15  11   1     1578.68     1197.78    147.00 o
 -14  12   1      962.28      822.09     72.22 o
 -12  12   1      504.57      468.19     42.32 o
 -10  12   1     1184.40     1369.78    112.15 o
  -8  12   1     3069.52     3083.88    161.53 o
  -6  12   1     2052.56     2236.28    130.79 o
  -4  12   1     2822.89     2746.04    154.39 o
  -2  12   1      388.79      498.03     40.59 o
   0  12   1     5717.25     5793.73    194.66 o
   2  12   1     3676.25     3684.08    178.27 o
   4  12   1     6913.44     6397.40    249.11 o
   6  12   1     6907.37     6583.30    259.03 o
   8  12   1       80.44      181.47     36.17 o
  10  12   1      484.67      571.72     53.60 o
  12  12   1      798.44      981.69     77.41 o
  14  12   1      949.80      939.40    141.51 o
 -13  13   1       14.31       22.94     46.30 o
 -11  13   1       35.79       95.42     54.30 o
  -9  13   1      853.65      931.81     91.53 o
  -7  13   1      408.57      540.87     51.03 o
  -5  13   1      129.52      107.66     22.64 o
  -3  13   1      197.28      360.00     58.05 o
  -1  13   1        8.73       88.81     36.88 o
   1  13   1     1815.80     1843.21    136.38 o
   3  13   1       14.86       54.34     25.61 o
   5  13   1      233.38      338.36     53.77 o
   7  13   1      381.86      579.50     49.49 o
   9  13   1     1032.24     1222.00     85.20 o
  11  13   1      678.51      605.28     48.47 o
  13  13   1        9.62      114.55     47.13 o
 -12  14   1      185.54      196.68     47.83 o
 -10  14   1       89.83      133.54     36.36 o
  -8  14   1      120.51      101.07     27.16 o
  -6  14   1      191.45      260.08     45.72 o
  -4  14   1      446.43      482.66     43.47 o
  -2  14   1     1182.58     1174.74     81.90 o
   0  14   1     1868.22     1991.93    144.73 o
   2  14   1       74.35      224.77     34.63 o
   4  14   1     2332.84     2382.89    236.95 o
   6  14   1     1493.27     1447.25    115.41 o
   8  14   1      192.28      304.06     76.80 o
  10  14   1       75.45       96.76     45.92 o
  12  14   1       17.14      101.61     43.82 o
 -11  15   1      551.46      538.37     57.84 o
  -9  15   1     1657.92     1701.10    210.73 o
  -7  15   1     1004.55     1208.81     90.21 o
  -5  15   1      963.75     1037.16     79.50 o
  -3  15   1     3206.37     3207.17    203.79 o
  -1  15   1     2483.57     2708.20    227.37 o
   1  15   1     1749.47     1651.08    119.79 o
   3  15   1      956.50     1147.74     84.74 o
   5  15   1     1817.84     2041.03    149.20 o
   7  15   1      519.81      653.56     66.93 o
   9  15   1     2574.40     2479.79    198.55 o
  -8  16   1     2424.27     2530.16    204.04 o
  -6  16   1      810.05      910.91     75.50 o
  -4  16   1     1633.90     1491.45    163.84 o
  -2  16   1     1761.79     1744.79    254.53 o
   0  16   1     1580.36     1579.44    188.77 o
   2  16   1      418.40      405.66     65.63 o
   4  16   1     2496.55     2422.95    169.15 o
   6  16   1     2798.50     2845.04    189.82 o
   8  16   1       61.68       55.80     30.70 o
  -5  17   1      211.17      360.75     82.06 o
  -3  17   1      432.76      490.06     60.77 o
  -1  17   1       71.35      110.90     35.05 o
   1  17   1      631.79      668.38     61.44 o
   3  17   1      150.22      195.98     66.87 o
   5  17   1     1143.56     1220.11    110.43 o
 -20   0   2      511.93      435.13     55.71 o
 -18   0   2      163.06      330.65    129.49 o
 -16   0   2     2951.85     2999.43    229.33 o
 -14   0   2     3882.58     3978.10    265.31 o
 -12   0   2    12523.30    11915.62    457.61 o
 -10   0   2     4924.11     4241.30    145.88 o
  -8   0   2    26996.25    28495.85    553.06 o
  -6   0   2     2061.51     2310.56     73.21 o
  -4   0   2    21958.93    23676.05    314.15 o
  -2   0   2     8090.51     7883.49    132.23 o
   0   0   2     5229.84     5545.11    108.58 o
   2   0   2     7123.24     6970.24    141.35 o
   4   0   2      246.55      399.61     28.87 o
   6   0   2    15746.15    15496.96    309.67 o
   8   0   2     7325.84     7394.97    232.46 o
  10   0   2     4985.09     4725.70    196.50 o
  12   0   2      665.26      850.89     71.36 o
  14   0   2     1146.17     1260.88    119.59 o
  16   0   2     1578.05     1633.44    262.74 o
  18   0   2     1154.30     1380.29    186.21 o
  20   0   2     1510.69     1284.62    187.56 o
 -21   1   2      297.35      189.21     49.16 o
 -19   1   2       56.45      167.53     29.17 o
 -17   1   2     2323.47     2394.09    142.13 o
 -15   1   2     1958.58     1851.44    117.93 o
 -13   1   2     2423.19     2248.25    129.35 o
 -11   1   2     8574.25     8061.52    194.04 o
  -9   1   2      208.26      166.13     15.92 o
  -7   1   2     2529.13     2852.21     87.25 o
  -5   1   2     5604.92     5722.58    114.41 o
  -3   1   2    63695.96    63530.04    395.50 o
  -1   1   2    13593.31    13050.94    128.25 o
   1   1   2     9958.52    10918.17    117.47 o
   3   1   2     5547.73     5040.69     91.36 o
   5   1   2     1111.34     1341.37     51.36 o
   7   1   2    10718.97    10435.43    186.97 o
   9   1   2     3896.93     3601.35    115.30 o
  11   1   2       90.80      178.27     26.68 o
  13   1   2     2785.42     2931.32    114.66 o
  15   1   2     2119.04     2150.12    132.43 o
  17   1   2      510.17      587.28    108.33 o
  19   1   2     1136.12     1075.04     92.91 o
 -20   2   2      164.35      315.83     61.98 o
 -18   2   2       29.15        2.04     34.84 o
 -16   2   2      959.35     1119.65     81.17 o
 -14   2   2     2064.34     2037.40    125.41 o
 -12   2   2      659.21      822.31     64.52 o
 -10   2   2     3288.73     3170.59     89.31 o
  -8   2   2     2345.70     2133.04     63.70 o
  -6   2   2     4516.86     4788.68     91.98 o
  -4   2   2     6390.98     6599.29    103.87 o
  -2   2   2     5638.67     5248.60     85.76 o
   0   2   2     4148.38     4425.30     82.28 o
   2   2   2    11346.83    11315.40    180.48 o
   4   2   2     9560.06     9609.97    141.58 o
   6   2   2       38.11       55.61      9.69 o
   8   2   2      341.58      351.76     26.86 o
  10   2   2       70.30      112.85     17.56 o
  12   2   2      247.23      388.51     29.16 o
  14   2   2      772.54      870.34     83.35 o
  16   2   2     1159.94     1272.98    106.89 o
  18   2   2      517.28      638.25     51.14 o
  20   2   2        3.21       14.64     41.82 o
 -19   3   2      763.71      763.81     64.06 o
 -17   3   2     1911.44     1925.73    119.73 o
 -15   3   2      118.73      173.46     39.10 o
 -13   3   2      798.61      822.80     68.48 o
 -11   3   2      147.96      231.63     30.55 o
  -9   3   2    23142.52    24528.28    285.17 o
  -7   3   2    13965.12    13444.14    191.17 o
  -5   3   2     8511.57     8777.33    146.53 o
  -3   3   2     1086.36      978.02     38.55 o
  -1   3   2      367.69      612.37     25.76 o
   1   3   2      818.06     1094.80     39.51 o
   3   3   2     2842.16     2291.76     71.85 o
   5   3   2       58.68       78.27      8.07 o
   7   3   2     4639.29     4601.36    119.40 o
   9   3   2     4498.00     4469.53    144.73 o
  11   3   2     1103.94     1094.35     66.95 o
  13   3   2      991.25     1044.94     62.65 o
  15   3   2      357.26      420.85     46.25 o
  17   3   2      185.43      302.84     46.08 o
  19   3   2       16.14      -17.40     32.32 o
 -20   4   2     1044.50      806.77     74.39 o
 -18   4   2     1086.37     1073.99     80.63 o
 -16   4   2     1146.46     1256.82     83.58 o
 -14   4   2      926.16     1082.17     78.64 o
 -12   4   2     4789.80     4681.64    163.76 o
 -10   4   2     2197.24     2323.14     85.56 o
  -8   4   2    18673.24    19188.10    269.44 o
  -6   4   2    50955.39    51146.16    426.71 o
  -4   4   2     7986.91     8146.05    145.06 o
  -2   4   2     2865.75     2632.23     71.62 o
   0   4   2     4431.51     4223.50     80.22 o
   2   4   2     5198.83     4971.75     84.22 o
   4   4   2      604.50      447.09     32.40 o
   6   4   2    14500.39    14609.59    208.20 o
   8   4   2    11353.83    11606.21    247.36 o
  10   4   2     7667.50     7670.25    185.19 o
  12   4   2     1439.46     1438.27     80.84 o
  14   4   2     1876.16     2121.54    123.88 o
  16   4   2     2596.90     2609.62    173.62 o
  18   4   2      916.20      871.39     78.35 o
 -19   5   2      512.77      490.99    105.94 o
 -17   5   2      688.61      756.41     65.61 o
 -15   5   2       71.81      220.97     40.96 o
 -13   5   2     4777.50     4467.45    198.05 o
 -11   5   2     8014.25     7762.47    215.27 o
  -9   5   2     7026.11     7322.84    168.32 o
  -7   5   2    15831.58    15976.51    243.97 o
  -5   5   2    32007.25    32496.37    342.21 o
  -3   5   2    18438.31    18221.21    234.38 o
  -1   5   2      376.12      400.73     22.57 o
   1   5   2    57229.79    56879.78    479.98 o
   3   5   2     1676.67     2032.43     58.70 o
   5   5   2     4398.38     4063.60     97.40 o
   7   5   2    14436.60    14748.12    225.29 o
   9   5   2     5922.40     5518.69    147.34 o
  11   5   2     3003.37     2885.87    126.69 o
  13   5   2     2370.15     2249.98    130.24 o
  15   5   2      783.31      898.65     89.70 o
  17   5   2      992.50      841.53    105.64 o
  19   5   2     1702.41     1712.72    165.29 o
 -18   6   2      153.20      171.58     30.48 o
 -16   6   2      183.58      186.21     47.97 o
 -14   6   2     2465.76     2280.89    133.37 o
 -12   6   2     1159.05     1311.80     74.18 o
 -10   6   2      445.14      539.84     41.55 o
  -8   6   2     2895.33     2709.84     98.82 o
  -6   6   2     5320.09     5412.70    140.14 o
  -4   6   2     7420.80     7769.55    161.73 o
  -2   6   2     7238.94     7028.19    144.05 o
   0   6   2    24468.43    25568.55    271.54 o
   2   6   2       70.74      142.97     12.41 o
   4   6   2     1936.21     2447.07     74.12 o
   6   6   2    10737.58    11146.62    188.06 o
   8   6   2     6446.08     6144.11    181.51 o
  10   6   2     1012.71     1026.75     66.34 o
  12   6   2      300.22      356.61     27.38 o
  14   6   2       31.04      114.52     27.15 o
  16   6   2      208.93      223.52     68.45 o
  18   6   2      927.76     1136.13    153.07 o
 -19   7   2        2.16      -18.16     36.74 o
 -17   7   2      254.84      209.30     39.80 o
 -15   7   2      157.53      180.31     27.90 o
 -13   7   2        5.05       83.09     17.60 o
 -11   7   2     3237.05     3277.74    138.54 o
  -9   7   2      688.01      941.17     53.49 o
  -7   7   2       57.95       79.92     10.75 o
  -5   7   2      634.58      646.56     39.70 o
  -3   7   2       25.17       28.32      7.51 o
  -1   7   2        7.41       28.53      8.32 o
   1   7   2     5215.40     5742.02    124.45 o
   3   7   2     6756.14     7613.86    145.75 o
   5   7   2     2065.77     1933.86     71.86 o
   7   7   2     1690.38     1789.81     88.62 o
   9   7   2     2206.69     2205.96    103.80 o
  11   7   2       85.60      223.26     41.11 o
  13   7   2     1263.37     1454.36    119.10 o
  15   7   2      896.94      871.13     74.86 o
  17   7   2       22.35       -0.96     53.90 o
 -18   8   2      613.34      547.49     93.24 o
 -16   8   2      517.12      591.65     50.09 o
 -14   8   2      208.97      433.78     93.41 o
 -12   8   2     6342.56     6212.72    208.69 o
 -10   8   2     4654.89     4435.77    167.53 o
  -8   8   2     3041.99     3122.00    117.29 o
  -6   8   2       92.76      203.26     21.62 o
  -4   8   2     8389.94     8675.75    191.93 o
  -2   8   2    12770.99    13083.27    228.01 o
   0   8   2     7421.92     7068.52    155.17 o
   2   8   2    14039.85    14061.53    217.22 o
   4   8   2     8843.88     8345.96    168.34 o
   6   8   2     1141.94     1120.60     84.55 o
   8   8   2      707.03      836.12     70.61 o
  10   8   2     1459.61     1665.57    107.76 o
  12   8   2      406.91      583.00     55.78 o
  14   8   2     3415.15     3357.85    212.62 o
  16   8   2      385.31      354.58     82.33 o
 -17   9   2     1484.64     1460.26    168.70 o
 -15   9   2      250.89      288.00     36.96 o
 -13   9   2     3929.35     4025.21    189.04 o
 -11   9   2     4648.55     4617.65    175.90 o
  -9   9   2     5321.16     5227.89    162.91 o
  -7   9   2     3950.53     4162.99    139.93 o
  -5   9   2     9006.45     9013.22    208.97 o
  -3   9   2     8768.53     8768.08    196.97 o
  -1   9   2      213.05      333.40     24.80 o
   1   9   2    24744.04    24480.69    318.55 o
   3   9   2     9000.08     8909.01    217.33 o
   5   9   2     8032.85     7753.58    260.55 o
   7   9   2      979.03      904.01     73.44 o
   9   9   2     1309.06     1511.92    101.66 o
  11   9   2     2866.25     2921.31    159.10 o
  13   9   2     4949.38     4636.77    258.04 o
  15   9   2     1749.33     1702.38    121.93 o
  17   9   2      460.73      380.36     50.93 o
 -16  10   2      819.58      856.33     87.74 o
 -14  10   2      539.64      887.94    131.51 o
 -12  10   2     2501.31     2438.04    138.25 o
 -10  10   2     2875.08     2976.66    156.21 o
  -8  10   2     1589.22     1775.11     84.74 o
  -6  10   2       88.51      202.61     39.97 o
  -4  10   2     2528.39     2456.61    100.18 o
  -2  10   2      101.90      136.22     20.17 o
   0  10   2     6265.88     6287.63    190.70 o
   2  10   2    12103.83    11483.33    261.94 o
   4  10   2     1454.04     1542.26    105.91 o
   6  10   2     5851.56     5708.21    230.56 o
   8  10   2      517.15      583.37     47.64 o
  10  10   2       70.40      194.69     26.56 o
  12  10   2     3133.94     3235.41    208.24 o
  14  10   2     2866.24     2363.79    166.10 o
  16  10   2      736.56      693.15     72.35 o
 -15  11   2        1.82       75.04     39.22 o
 -13  11   2       64.25      149.83     27.56 o
 -11  11   2      271.26      324.80     42.51 o
  -9  11   2        4.29       49.17     19.37 o
  -7  11   2      497.65      558.62     39.35 o
  -5  11   2     1122.16     1292.07     68.47 o
  -3  11   2       70.93       91.73     13.86 o
  -1  11   2       17.84       58.11     12.93 o
   1  11   2      566.30      708.59     60.26 o
   3  11   2     3335.64     3462.30    171.49 o
   5  11   2     1697.18     1640.38    112.78 o
   7  11   2      972.60      871.62     68.74 o
   9  11   2     1216.21     1159.77     82.90 o
  11  11   2       12.63       30.21     22.95 o
  13  11   2      389.57      350.50     44.22 o
  15  11   2        4.88       -6.12     33.39 o
 -14  12   2      473.30      592.04     70.39 o
 -12  12   2      307.94      390.21     60.79 o
 -10  12   2      195.40      191.60     52.01 o
  -8  12   2     1972.11     1898.66    137.05 o
  -6  12   2     1841.92     1934.73    114.01 o
  -4  12   2     4827.59     4737.28    178.88 o
  -2  12   2      476.56      495.98     36.10 o
   0  12   2      880.98      808.25     55.70 o
   2  12   2     4794.58     4754.06    209.54 o
   4  12   2     1356.69     1503.75    102.22 o
   6  12   2      925.89     1044.81     77.92 o
   8  12   2     2164.94     1929.52    119.44 o
  10  12   2     2353.10     2329.85    137.75 o
  12  12   2       20.74      179.16     29.19 o
  14  12   2      815.68      846.91     63.49 o
 -13  13   2     1165.04     1104.48    201.57 o
 -11  13   2      731.56      788.18     80.26 o
  -9  13   2     1336.81     1389.50    127.38 o
  -7  13   2     3027.67     3139.85    193.47 o
  -5  13   2     2665.47     2527.11    138.38 o
  -3  13   2     4302.42     4338.56    195.25 o
  -1  13   2      128.02      180.88     25.99 o
   1  13   2     2468.10     2533.67    144.25 o
   3  13   2     3576.73     3226.66    170.36 o
   5  13   2     5978.77     5767.98    248.11 o
   7  13   2     4660.70     4578.89    218.70 o
   9  13   2     3944.44     4135.95    206.44 o
  11  13   2     1371.73     1574.59    122.05 o
  13  13   2     1076.06     1189.71    140.58 o
 -12  14   2      985.70     1387.22    164.38 o
 -10  14   2      694.80      817.76     87.18 o
  -8  14   2     1167.35     1234.34    102.07 o
  -6  14   2     2183.19     2332.27    157.55 o
  -4  14   2     3943.31     4346.05    236.39 o
  -2  14   2      253.99      456.83     44.38 o
   0  14   2     2062.52     2170.56    154.08 o
   2  14   2     9574.55     8998.49    374.20 o
   4  14   2      515.58      542.08     45.74 o
   6  14   2       71.86      175.63     21.72 o
   8  14   2     4070.45     3713.37    193.78 o
  10  14   2     2644.60     2315.58    141.42 o
  12  14   2     1296.82     1279.43    107.55 o
 -11  15   2      340.69      223.79     44.44 o
  -9  15   2      130.69      100.79     35.62 o
  -7  15   2      677.72      709.32     69.67 o
  -5  15   2      804.78      873.37     90.33 o
  -3  15   2     1039.00     1121.19    218.82 o
  -1  15   2       93.42      143.37     26.63 o
   1  15   2       51.61       98.05     36.41 o
   3  15   2     1410.34     1532.02    125.01 o
   5  15   2       81.43       90.37     27.57 o
   7  15   2       32.12      146.83     33.02 o
   9  15   2       22.75       31.26     36.95 o
  -8  16   2       14.86       48.86     38.56 o
  -6  16   2      229.55      443.97     51.03 o
  -4  16   2      188.36      283.98     42.71 o
  -2  16   2      346.93      315.18     57.67 o
   0  16   2     1678.13     1498.60    185.28 o
   2  16   2       13.28       -3.21     31.88 o
   4  16   2       30.72       58.26     43.69 o
   6  16   2      384.19      520.57     66.40 o
   8  16   2       11.82       26.70     33.53 o
  -5  17   2      189.03      225.87     58.34 o
  -3  17   2      645.69      532.62     62.51 o
  -1  17   2      989.42     1264.42    220.84 o
   1  17   2     2202.67     1713.63    142.53 o
   3  17   2      348.06      366.75     60.28 o
   5  17   2      476.67      375.99     47.56 o
 -21   1   3     1210.24      994.49    141.62 o
 -19   1   3      972.22      924.33     61.83 o
 -17   1   3      134.12      275.82     41.38 o
 -15   1   3     1739.82     1785.46    114.72 o
 -13   1   3     1898.26     1610.58    108.23 o
 -11   1   3     7994.70     8071.52    255.67 o
  -9   1   3     6937.25     6785.60    153.32 o
  -7   1   3     9856.27     9514.88    169.10 o
  -5   1   3     4040.04     3848.17     95.70 o
  -3   1   3    22428.56    22750.39    206.15 o
  -1   1   3    32372.92    30852.63    243.68 o
   1   1   3     1514.75     1283.54     40.53 o
   3   1   3     6824.26     6030.26    116.83 o
   5   1   3    14651.92    15447.52    213.73 o
   7   1   3     2585.61     2589.94     90.47 o
   9   1   3     9519.78     9887.68    210.01 o
  11   1   3     4846.99     4854.27    153.80 o
  13   1   3     1246.76     1283.70     67.76 o
  15   1   3      140.30      283.10     45.83 o
  17   1   3      343.94      529.06     83.54 o
  19   1   3      326.68      499.89     81.92 o
 -20   2   3     1196.76     1098.96     79.60 o
 -18   2   3     1521.29     1437.63     94.53 o
 -16   2   3     4475.58     4148.76    202.75 o
 -14   2   3     5388.22     5029.21    219.32 o
 -12   2   3    11735.51    11467.78    321.41 o
 -10   2   3     8879.15     8042.51    188.87 o
  -8   2   3     1942.27     1744.62     74.64 o
  -6   2   3     9045.17     8714.33    184.72 o
  -4   2   3    17432.37    16437.59    181.31 o
  -2   2   3     9114.11     8908.14    124.60 o
   0   2   3     5053.90     4563.46     80.35 o
   2   2   3     5792.27     5334.26     88.18 o
   4   2   3     6419.14     6141.21    114.37 o
   6   2   3    35062.55    35194.89    356.66 o
   8   2   3     2653.86     2663.54     95.99 o
  10   2   3     1494.71     1466.47     71.79 o
  12   2   3     5752.09     5709.57    185.94 o
  14   2   3     4095.28     4101.65    189.66 o
  16   2   3     1837.26     1835.45    133.24 o
  18   2   3     2380.97     2591.23    217.43 o
 -19   3   3      348.62      309.90     55.38 o
 -17   3   3      755.49      802.62     60.69 o
 -15   3   3     5365.84     5208.60    226.41 o
 -13   3   3     2807.48     2854.11    154.81 o
 -11   3   3      453.46      541.43     44.48 o
  -9   3   3      289.32      418.96     32.38 o
  -7   3   3    25248.28    25961.11    271.43 o
  -5   3   3     6535.46     6289.62    118.89 o
  -3   3   3    27445.19    27486.08    257.94 o
  -1   3   3     1336.52     1159.60     39.38 o
   1   3   3      226.80      227.89     18.00 o
   3   3   3     3839.31     3553.87     98.57 o
   5   3   3    16468.98    16636.19    212.78 o
   7   3   3     6403.68     6232.19    144.40 o
   9   3   3     1097.92     1192.94     62.36 o
  11   3   3      704.61      723.61     51.38 o
  13   3   3      588.79      722.44     45.06 o
  15   3   3     3651.75     3342.47    170.20 o
  17   3   3     2839.13     2760.00    180.34 o
  19   3   3       70.91       21.64     40.29 o
 -20   4   3      123.51      114.41     35.00 o
 -18   4   3       93.51       63.74     29.14 o
 -16   4   3      408.58      424.41     36.17 o
 -14   4   3     2292.97     2268.16    134.97 o
 -12   4   3      637.00      721.41     61.69 o
 -10   4   3       13.05       45.78     12.64 o
  -8   4   3      357.39      408.27     28.41 o
  -6   4   3     1148.02     1121.51     50.60 o
  -4   4   3     1568.91     1839.04     63.93 o
  -2   4   3    21331.19    20971.54    226.14 o
   0   4   3      799.50      935.07     45.03 o
   2   4   3     1296.42     1491.74     77.50 o
   4   4   3     8986.36     8689.52    174.45 o
   6   4   3     1429.41     1528.82     60.14 o
   8   4   3      129.12      158.94     15.99 o
  10   4   3       33.23       85.41     17.00 o
  12   4   3       10.54       36.21     13.40 o
  14   4   3      500.41      560.47     40.32 o
  16   4   3       29.40       35.52     41.11 o
  18   4   3       82.17       -7.80     39.65 o
 -19   5   3      181.26      138.26     67.21 o
 -17   5   3      721.63      991.02     75.92 o
 -15   5   3     1569.16     1721.24    111.08 o
 -13   5   3     1647.57     1679.74    108.89 o
 -11   5   3       72.54      107.35     25.10 o
  -9   5   3     7306.55     7087.96    177.28 o
  -7   5   3     2444.04     2360.87     85.68 o
  -5   5   3       38.06       61.44     11.05 o
  -3   5   3      314.88      403.72     24.34 o
  -1   5   3     1733.81     1574.93     53.24 o
   1   5   3    12238.15    12208.83    197.08 o
   3   5   3      439.20      371.32     24.85 o
   5   5   3      886.39      907.19     52.22 o
   7   5   3       94.41      213.65     28.04 o
   9   5   3      440.91      608.34     71.21 o
  11   5   3      477.25      500.10     38.10 o
  13   5   3      899.01      936.30     59.79 o
  15   5   3      123.98      145.13     27.76 o
  17   5   3       12.29       32.48     38.81 o
 -18   6   3      170.37      201.09     52.61 o
 -16   6   3      757.76      688.53     48.36 o
 -14   6   3       86.96      265.91     51.88 o
 -12   6   3     2609.88     2675.98    156.11 o
 -10   6   3     3050.98     3138.94    130.55 o
  -8   6   3     5033.64     4801.06    137.78 o
  -6   6   3     6698.68     6390.17    154.83 o
  -4   6   3     1059.97     1017.85     49.56 o
  -2   6   3    11628.59    11413.08    186.02 o
   0   6   3     9196.42     8477.40    181.14 o
   2   6   3    12220.02    12356.67    206.44 o
   4   6   3     8640.29     8532.00    176.45 o
   6   6   3     8404.36     8518.09    200.32 o
   8   6   3      162.64      232.92     29.22 o
  10   6   3     2443.65     2277.55    111.46 o
  12   6   3     3086.76     2897.86    155.59 o
  14   6   3      265.51      392.59     40.99 o
  16   6   3       78.22      150.12     37.46 o
  18   6   3     1330.85     1392.30    170.85 o
 -19   7   3       38.17       -9.22     34.14 o
 -17   7   3      962.00      880.20     73.45 o
 -15   7   3     1662.95     1544.30    101.97 o
 -13   7   3     1925.48     2029.10    123.43 o
 -11   7   3     4632.39     4409.98    166.92 o
  -9   7   3     3417.03     3440.56    139.73 o
  -7   7   3     6961.09     6779.81    172.83 o
  -5   7   3      286.91      421.28     26.51 o
  -3   7   3    24677.99    24556.58    315.33 o
  -1   7   3     9438.97     9384.18    172.28 o
   1   7   3    17836.37    18217.15    286.77 o
   3   7   3     2774.36     2469.86     68.76 o
   5   7   3     5725.89     5282.72    201.45 o
   7   7   3    13100.89    12745.12    335.00 o
   9   7   3     3728.33     3603.81    174.58 o
  11   7   3     4046.19     3747.13    184.05 o
  13   7   3     1542.95     1581.47    128.22 o
  15   7   3     1065.95     1194.06     96.25 o
  17   7   3     1398.48     1419.57    141.68 o
 -18   8   3      391.82      326.44     42.34 o
 -16   8   3     1428.25     1258.76    102.98 o
 -14   8   3      238.10      438.27     43.30 o
 -12   8   3     1893.69     1765.32     95.44 o
 -10   8   3       43.46      120.10     16.04 o
  -8   8   3      823.98      903.00     52.18 o
  -6   8   3     3607.48     3592.07    124.12 o
  -4   8   3     7051.36     7442.67    178.96 o
  -2   8   3     7000.30     6907.61    161.28 o
   0   8   3       78.78       83.64     14.55 o
   2   8   3     9199.37     9314.09    207.93 o
   4   8   3     1036.80     1046.81     81.80 o
   6   8   3      904.48      805.21     70.71 o
   8   8   3     3744.14     3679.48    180.77 o
  10   8   3     2511.35     2360.61    137.78 o
  12   8   3     1863.14     1857.43    115.38 o
  14   8   3     1963.00     1998.88    150.43 o
  16   8   3      368.67      386.05     52.63 o
 -17   9   3      213.96      158.38     40.54 o
 -15   9   3       66.99      138.64     32.43 o
 -13   9   3        9.73       49.94     25.07 o
 -11   9   3       91.13      293.95     33.82 o
  -9   9   3      432.22      611.73     43.59 o
  -7   9   3      108.34      190.16     23.20 o
  -5   9   3       26.89       60.38     11.77 o
  -3   9   3     3040.84     2888.33    106.52 o
  -1   9   3        1.07       54.32     11.21 o
   1   9   3     1186.37     1190.36     71.61 o
   3   9   3      183.91      341.60     42.14 o
   5   9   3       16.61       42.25     13.73 o
   7   9   3       67.94       79.66     15.12 o
   9   9   3       18.27       80.45     17.60 o
  11   9   3      960.23      860.61     63.87 o
  13   9   3      171.87      177.62     30.79 o
  15   9   3       44.79       72.72     32.28 o
 -16  10   3      525.64      662.73    105.23 o
 -14  10   3      574.30      698.92     78.89 o
 -12  10   3      261.10      419.72     37.81 o
 -10  10   3       42.22       82.63     17.76 o
  -8  10   3    10114.81    10152.77    245.27 o
  -6  10   3     1257.27     1303.73     69.65 o
  -4  10   3      371.33      528.52     48.94 o
  -2  10   3    15139.76    14929.82    317.07 o
   0  10   3    10063.91     9842.49    247.77 o
   2  10   3     3473.38     3340.17    167.21 o
   4  10   3     1185.78     1292.14     95.89 o
   6  10   3     2895.66     2950.25    161.95 o
   8  10   3       56.59      206.94     38.74 o
  10  10   3     4093.84     4230.30    204.11 o
  12  10   3     1568.37     1599.40    106.88 o
  14  10   3      540.44      580.03     64.24 o
  16  10   3      788.20      481.56     99.98 o
 -15  11   3     1211.68     1297.32    122.95 o
 -13  11   3      970.48      967.52     74.81 o
 -11  11   3     1195.18     1263.80     82.53 o
  -9  11   3     4209.33     4298.24    168.21 o
  -7  11   3    16506.56    16829.18    364.13 o
  -5  11   3     1161.32     1402.17     81.83 o
  -3  11   3      428.45      522.21     38.55 o
  -1  11   3     4627.66     4755.37    173.06 o
   1  11   3     6746.34     6582.98    248.05 o
   3  11   3     6830.50     6387.42    248.77 o
   5  11   3     4402.53     4076.38    194.85 o
   7  11   3     1042.57     1114.39     85.18 o
   9  11   3     2202.60     2322.01    140.08 o
  11  11   3     4120.08     4075.08    202.44 o
  13  11   3     1936.12     1949.45    143.76 o
  15  11   3     1285.34     1125.49     88.69 o
 -14  12   3     1236.25      837.89    222.32 o
 -12  12   3      994.31      754.26     80.58 o
 -10  12   3      821.49      888.17    175.84 o
  -8  12   3     5348.62     4997.28    209.84 o
  -6  12   3      814.88     1013.10     61.64 o
  -4  12   3      104.00      170.28     19.72 o
  -2  12   3     6428.19     6142.77    207.67 o
   0  12   3       80.22      128.18     22.60 o
   2  12   3       83.88      159.72     36.87 o
   4  12   3     3198.72     2847.64    160.58 o
   6  12   3     1968.24     2086.51    129.45 o
   8  12   3     1147.03     1244.54     86.06 o
  10  12   3     2301.31     2335.28    136.54 o
  12  12   3     1881.61     1843.54    153.71 o
  14  12   3      631.64      551.87     51.28 o
 -13  13   3      186.64      161.60     76.67 o
 -11  13   3        6.07       88.80     57.67 o
  -9  13   3      313.59      406.79     92.30 o
  -7  13   3     1666.41     1867.49    133.13 o
  -5  13   3      290.62      401.24     49.16 o
  -3  13   3      673.54      713.18     50.71 o
  -1  13   3     7453.54     7180.72    271.48 o
   1  13   3     1235.09     1209.38     86.53 o
   3  13   3      209.22      215.44     32.59 o
   5  13   3      672.95      760.95     53.77 o
   7  13   3      265.95      311.61     37.26 o
   9  13   3      753.53      803.37     56.55 o
  11  13   3      156.38      349.89     71.01 o
 -12  14   3      468.12      360.78     62.12 o
 -10  14   3       58.18      108.23     34.44 o
  -8  14   3      198.56      115.88     31.54 o
  -6  14   3       20.20       77.56     24.81 o
  -4  14   3      981.51     1306.94     98.12 o
  -2  14   3      429.43      496.87     42.42 o
   0  14   3      604.20      753.79     61.86 o
   2  14   3       49.39       72.19     20.51 o
   4  14   3       24.27       82.35     20.78 o
   6  14   3     1886.40     1656.80    110.23 o
   8  14   3      139.78      279.88     44.12 o
  10  14   3      450.61      414.31    137.03 o
 -11  15   3     1968.25     2106.99    164.25 o
  -9  15   3      268.93      245.76     39.17 o
  -7  15   3      905.58      750.42    196.32 o
  -5  15   3      400.56      535.29    108.06 o
  -3  15   3     2523.75     2541.46    173.04 o
  -1  15   3     2700.42     2804.14    184.71 o
   1  15   3     1769.96     1634.12    128.12 o
   3  15   3     1609.54     1650.13    123.56 o
   5  15   3      893.21     1003.94     69.20 o
   7  15   3      625.72      578.76     51.97 o
   9  15   3      884.86      722.48     53.78 o
  -8  16   3     1788.14     1616.61    455.56 o
  -6  16   3     1108.14     1157.74    118.77 o
  -4  16   3      718.53      568.77     76.14 o
  -2  16   3     5363.65     4724.28    266.12 o
   0  16   3     1313.38     1458.08    111.45 o
   2  16   3      700.27      821.55     67.66 o
   4  16   3     3760.57     3571.55    225.47 o
   6  16   3     1047.31     1152.56     94.07 o
  -5  17   3     1232.24     1087.37    129.76 o
  -3  17   3      298.64      380.35     95.53 o
  -1  17   3      427.14      316.47     53.90 o
   1  17   3      211.67      255.05     35.00 o
   3  17   3      937.68      923.95     77.81 o
 -20   0   4      824.43      733.84     87.02 o
 -18   0   4      666.75      677.64     75.99 o
 -16   0   4     1498.74     1394.92    141.88 o
 -14   0   4     3925.73     3584.07    256.76 o
 -12   0   4     8711.86     8309.21    386.95 o
 -10   0   4     7671.90     6972.76    328.98 o
  -8   0   4     6593.83     6674.02    290.68 o
  -6   0   4     7161.44     7098.66    153.65 o
  -4   0   4    23632.87    22916.45    375.09 o
  -2   0   4     2677.86     2502.14     94.36 o
   0   0   4     1857.18     2366.53     92.14 o
   2   0   4    60047.82    61214.03    613.88 o
   4   0   4    11793.46    11779.55    258.61 o
   6   0   4     1768.06     1541.51     93.15 o
   8   0   4     6040.99     5962.98    224.36 o
  10   0   4    20363.85    21253.94    485.61 o
  12   0   4     2829.75     2990.27    171.90 o
  14   0   4     2084.46     2319.72    180.93 o
  16   0   4     2076.94     1839.48    240.38 o
  18   0   4     4502.61     4260.77    420.66 o
 -21   1   4       19.82        2.10     32.27 o
 -19   1   4      385.16      530.03     46.09 o
 -17   1   4     1352.00     1578.85    103.09 o
 -15   1   4     1071.55     1120.69     88.51 o
 -13   1   4     1821.07     1657.51    111.77 o
 -11   1   4     8782.92     8749.93    271.66 o
  -9   1   4     2774.17     2849.32     92.47 o
  -7   1   4    22681.47    22184.42    282.30 o
  -5   1   4    14393.32    13991.90    170.89 o
  -3   1   4      140.14      149.44     10.51 o
  -1   1   4      653.79      470.08     26.25 o
   1   1   4     8547.04     8597.59    143.86 o
   3   1   4    22976.65    23155.53    248.58 o
   5   1   4    27298.22    28499.91    312.66 o
   7   1   4     3074.68     3058.17    103.12 o
   9   1   4      527.00      593.21     38.66 o
  11   1   4      982.09     1058.70     59.50 o
  13   1   4      785.79      825.48     54.58 o
  15   1   4     1579.71     1604.78    167.62 o
  17   1   4     2754.66     2796.89    221.46 o
  19   1   4     1817.93     1621.56    184.19 o
 -20   2   4       16.02       45.29     32.66 o
 -18   2   4       10.43       12.46     22.90 o
 -16   2   4      399.44      519.47     47.40 o
 -14   2   4      481.57      657.48     56.27 o
 -12   2   4      163.12      139.60     28.94 o
 -10   2   4       62.30      101.18     36.60 o
  -8   2   4       38.59       96.46     21.39 o
  -6   2   4    11727.64    11765.80    158.75 o
  -4   2   4     3594.47     3458.16     83.50 o
  -2   2   4       71.52      121.00     10.35 o
   0   2   4     2629.04     2286.90     72.84 o
   2   2   4     3201.10     3463.97     79.29 o
   4   2   4    22047.48    23129.48    252.96 o
   6   2   4     1990.41     2297.84     81.07 o
   8   2   4     1360.33     1623.51     73.67 o
  10   2   4      385.61      482.73     37.63 o
  12   2   4      531.75      631.02     45.79 o
  14   2   4      339.73      355.49     32.71 o
  16   2   4      954.20     1104.48    107.47 o
  18   2   4      610.84      577.19     67.91 o
 -19   3   4       69.98      152.83     42.79 o
 -17   3   4      332.83      475.63     35.99 o
 -15   3   4     1155.29     1331.71     91.47 o
 -13   3   4     2253.10     2233.87    134.99 o
 -11   3   4     2377.44     2261.56    131.28 o
  -9   3   4     2047.53     2020.45     90.75 o
  -7   3   4     4664.32     4358.75     96.44 o
  -5   3   4     5998.35     5888.53    119.18 o
  -3   3   4    31163.74    32697.35    300.65 o
  -1   3   4    10967.04    10071.68    145.83 o
   1   3   4      387.25      402.51     21.05 o
   3   3   4       59.62      130.03     32.88 o
   5   3   4     1228.49     1102.83     45.17 o
   7   3   4      573.39      623.03     37.06 o
   9   3   4     6014.81     5630.38    182.67 o
  11   3   4      466.01      581.04     42.65 o
  13   3   4      879.64      922.50     59.15 o
  15   3   4     2087.77     2067.12    126.07 o
  17   3   4      134.22       99.34     37.19 o
 -20   4   4      379.38      492.07     73.30 o
 -18   4   4     1485.73     1539.28    116.65 o
 -16   4   4     8645.06     8405.76    308.20 o
 -14   4   4     2308.14     2164.80    130.60 o
 -12   4   4      100.12      135.60     25.62 o
 -10   4   4     5508.39     5198.22    165.67 o
  -8   4   4    10739.12    10655.45    177.91 o
  -6   4   4     8840.92     8477.58    158.63 o
  -4   4   4    17410.71    17077.38    224.65 o
  -2   4   4    37631.31    38488.95    332.77 o
   0   4   4     9594.21     8847.88    164.81 o
   2   4   4    31723.76    33040.92    399.65 o
   4   4   4     3026.94     2575.82     92.89 o
   6   4   4     3181.36     3011.60    115.08 o
   8   4   4    11050.38    10834.37    253.19 o
  10   4   4     4891.63     4877.62    175.66 o
  12   4   4      380.83      417.13     40.34 o
  14   4   4     9150.13     9192.63    272.57 o
  16   4   4     2070.82     1983.61    174.92 o
  18   4   4      114.36      245.50     54.17 o
 -19   5   4     1390.29     1099.51     78.60 o
 -17   5   4     2304.56     2256.79    133.23 o
 -15   5   4     2193.08     2215.17    133.41 o
 -13   5   4      301.69      363.52     36.51 o
 -11   5   4     3523.02     3228.55    132.86 o
  -9   5   4     1798.05     1712.66     89.26 o
  -7   5   4     3670.36     3773.04    111.60 o
  -5   5   4    10720.34    10432.75    188.86 o
  -3   5   4    27850.33    28079.36    302.41 o
  -1   5   4      662.43      551.58     28.66 o
   1   5   4     4023.52     3483.20     99.92 o
   3   5   4    27546.61    28097.46    322.80 o
   5   5   4     3440.01     3589.11    119.50 o
   7   5   4     8478.02     8160.92    209.40 o
   9   5   4     5213.26     5357.30    180.28 o
  11   5   4     5246.73     5019.17    183.53 o
  13   5   4     4132.53     4191.86    195.84 o
  15   5   4      776.87      884.90     71.40 o
  17   5   4       84.52      123.54     48.24 o
 -18   6   4      296.17      365.01     81.27 o
 -16   6   4     1413.31     1477.75     95.05 o
 -14   6   4      436.86      586.83     53.57 o
 -12   6   4      573.44      747.09     57.58 o
 -10   6   4      324.01      376.43     34.44 o
  -8   6   4       31.33       58.91     13.52 o
  -6   6   4     3560.78     3698.04    116.71 o
  -4   6   4      752.72      629.19     37.55 o
  -2   6   4    12882.31    13829.73    202.85 o
   0   6   4       39.58       72.80      9.28 o
   2   6   4     3234.65     3630.24     98.15 o
   4   6   4      672.76      734.34     63.58 o
   6   6   4      310.62      343.61     46.06 o
   8   6   4     3125.75     3118.70    159.44 o
  10   6   4     2607.71     2782.15    152.72 o
  12   6   4       29.75       99.41     26.96 o
  14   6   4       64.74      159.65     38.26 o
  16   6   4      447.14      583.88     70.89 o
 -19   7   4      824.90      637.65     61.73 o
 -17   7   4      353.12      309.81     44.57 o
 -15   7   4     1446.47     1577.50    101.86 o
 -13   7   4     2538.75     2616.18    148.20 o
 -11   7   4     3436.10     3367.24    161.11 o
  -9   7   4      224.21      383.33     44.48 o
  -7   7   4      743.74      841.55     48.48 o
  -5   7   4      375.62      422.54     29.52 o
  -3   7   4     1197.87     1219.46     57.91 o
  -1   7   4      148.09      115.91     15.90 o
   1   7   4     2085.73     2177.95     89.25 o
   3   7   4     3840.86     3682.51    164.07 o
   5   7   4     2122.87     2254.08    130.87 o
   7   7   4     1159.12     1073.28     84.02 o
   9   7   4      865.45      937.47     75.08 o
  11   7   4     1277.05     1412.43     99.07 o
  13   7   4       53.69      127.31     36.06 o
  15   7   4      352.08      461.05     52.85 o
  17   7   4        2.25      129.70     43.74 o
 -18   8   4      157.74      132.87     33.10 o
 -16   8   4       51.52      163.37     51.02 o
 -14   8   4      109.55       65.21     52.28 o
 -12   8   4     7343.44     7195.11    231.00 o
 -10   8   4     3850.70     3893.89    158.15 o
  -8   8   4     1600.78     1610.15     78.61 o
  -6   8   4     4051.23     3824.38    128.81 o
  -4   8   4     2629.98     2573.72     98.34 o
  -2   8   4     5895.31     5730.72    173.11 o
   0   8   4     3095.10     2761.61    111.76 o
   2   8   4    12886.71    12992.70    332.35 o
   4   8   4     2339.79     1995.88    121.06 o
   6   8   4     1283.65     1317.27     96.31 o
   8   8   4     4030.65     3843.18    190.15 o
  10   8   4     1909.77     1957.80    128.82 o
  12   8   4      107.35      190.08     27.01 o
  14   8   4      490.35      598.38     54.77 o
  16   8   4      333.70      164.83     97.22 o
 -17   9   4      299.41      319.64     51.71 o
 -15   9   4      802.93      747.95    112.97 o
 -13   9   4     1157.57     1111.65     74.33 o
 -11   9   4    12669.21    12584.76    321.02 o
  -9   9   4      136.62      232.41     24.08 o
  -7   9   4      213.01      339.66     31.53 o
  -5   9   4     1308.86     1324.72     68.67 o
  -3   9   4     3750.82     3636.59    141.56 o
  -1   9   4     4541.69     4420.77    156.81 o
   1   9   4     5811.48     5483.27    213.83 o
   3   9   4    10140.63     9600.62    295.82 o
   5   9   4      989.75     1055.41     83.27 o
   7   9   4     1783.71     1767.91    116.06 o
   9   9   4     1546.19     1787.98    119.13 o
  11   9   4     2002.69     2060.99    127.82 o
  13   9   4     1094.63     1135.82     93.16 o
  15   9   4     1414.88     1285.45    100.12 o
 -16  10   4      330.78      450.59     83.65 o
 -14  10   4      195.85      235.09     45.18 o
 -12  10   4     1649.76     1625.18     90.88 o
 -10  10   4     6615.84     6782.77    225.01 o
  -8  10   4     2383.25     2383.80    117.65 o
  -6  10   4     4175.69     4112.22    162.55 o
  -4  10   4       65.20      105.72     15.25 o
  -2  10   4      225.78      301.73     31.02 o
   0  10   4      513.85      535.59     58.42 o
   2  10   4     5183.83     5098.09    216.16 o
   4  10   4     3794.82     3729.80    185.15 o
   6  10   4     1074.19     1087.30     83.50 o
   8  10   4      678.47      822.49     62.54 o
  10  10   4     1197.80     1158.53     84.24 o
  12  10   4      508.28      498.52     58.21 o
  14  10   4      937.88      892.57     66.56 o
 -15  11   4        3.24       77.90     63.06 o
 -13  11   4      341.26      323.38     84.89 o
 -11  11   4     2491.16     2509.28    160.29 o
  -9  11   4      158.71      381.32     46.81 o
  -7  11   4      894.46      988.41     63.39 o
  -5  11   4     5626.04     5416.44    193.61 o
  -3  11   4     1415.14     1434.36     81.72 o
  -1  11   4      361.21      450.15     38.47 o
   1  11   4      300.98      371.08     38.97 o
   3  11   4      571.70      709.47     64.03 o
   5  11   4     1339.58     1250.90     94.25 o
   7  11   4      552.08      581.04     44.01 o
   9  11   4      129.21      254.17     34.16 o
  11  11   4       43.28      153.53     30.43 o
  13  11   4       23.69       53.00     56.13 o
 -14  12   4       33.76        4.58     60.36 o
 -12  12   4      339.75      409.08     55.02 o
 -10  12   4      555.55      475.61     75.34 o
  -8  12   4      166.40      272.82     27.88 o
  -6  12   4     5079.49     5151.75    193.34 o
  -4  12   4      552.13      630.95     43.75 o
  -2  12   4      264.06      416.00     37.47 o
   0  12   4      152.75      196.90     23.22 o
   2  12   4      679.97      702.02     62.47 o
   4  12   4       73.96       82.84     27.12 o
   6  12   4      653.01      725.13     57.25 o
   8  12   4      719.98      754.98     55.38 o
  10  12   4      327.14      299.03     28.21 o
  12  12   4      837.82      775.69     73.94 o
 -13  13   4      424.70      325.53     67.37 o
 -11  13   4     3356.19     3530.97    257.83 o
  -9  13   4      790.72      700.02    123.56 o
  -7  13   4     1997.55     1965.93    125.42 o
  -5  13   4     4618.85     5002.38    219.66 o
  -3  13   4     4205.67     4229.09    200.78 o
  -1  13   4     6488.53     6465.67    263.73 o
   1  13   4     1100.74     1166.65     83.50 o
   3  13   4      119.79      291.47     26.01 o
   5  13   4      468.73      615.83     44.39 o
   7  13   4     1589.97     1546.24    104.49 o
   9  13   4     2129.39     2176.43    134.87 o
  11  13   4     1637.82     1607.66    110.69 o
 -12  14   4     1747.50     1612.55    144.33 o
 -10  14   4     1811.83     1834.19    154.07 o
  -8  14   4      236.99      189.91     59.42 o
  -6  14   4     2405.40     2450.14    162.82 o
  -4  14   4     1818.06     1965.63    121.48 o
  -2  14   4     1445.20     1477.49    124.86 o
   0  14   4     7858.65     7098.79    284.87 o
   2  14   4     2767.48     2833.04    162.90 o
   4  14   4      272.38      375.45     32.78 o
   6  14   4     1500.78     1380.76    100.78 o
   8  14   4     1936.76     2072.82    131.45 o
  10  14   4     2135.25     2120.54    145.74 o
  -9  15   4      589.54      872.85    108.33 o
  -7  15   4       52.56      184.59     46.89 o
  -5  15   4      184.55      161.80     30.15 o
  -3  15   4      895.03      963.01     81.95 o
  -1  15   4     2314.91     2264.07    161.13 o
   1  15   4      959.99      949.93     64.95 o
   3  15   4       42.63       61.53     44.38 o
   5  15   4      567.19      566.02     54.53 o
   7  15   4      781.55      743.11     51.43 o
   9  15   4     1179.48     1098.34     76.84 o
  -8  16   4      141.08      149.02     59.82 o
  -6  16   4       13.68      113.99     55.24 o
  -4  16   4       35.87       50.68     31.67 o
  -2  16   4       71.51       80.78     37.02 o
   0  16   4        5.08       -2.34     29.30 o
   2  16   4      706.54      544.71     50.85 o
   4  16   4       68.26       90.21     31.74 o
   6  16   4      107.23       16.61     28.02 o
  -3  17   4      577.02      473.07     84.48 o
  -1  17   4      126.78      152.51     45.54 o
   1  17   4     1785.68     1608.03    117.94 o
 -19   1   5      343.64      358.04     34.42 o
 -17   1   5       66.77      157.14     49.61 o
 -15   1   5      697.46      942.57     72.35 o
 -13   1   5     1217.59     1136.78     89.86 o
 -11   1   5     5973.89     5468.69    252.64 o
  -9   1   5      688.63      607.92     44.74 o
  -7   1   5    12042.12    11926.06    161.63 o
  -5   1   5    16440.74    16563.91    209.60 o
  -3   1   5      142.27      194.75     13.35 o
  -1   1   5    10215.59     9896.09    157.13 o
   1   1   5    12881.07    12948.36    185.48 o
   3   1   5      356.49      496.15     27.78 o
   5   1   5       75.04      155.89     15.56 o
   7   1   5      222.75      243.57     21.97 o
   9   1   5      123.60      181.54     22.72 o
  11   1   5     3691.59     3971.42    160.52 o
  13   1   5      503.96      453.17     35.99 o
  15   1   5     1810.43     1899.79    110.66 o
  17   1   5       79.07      190.06     34.20 o
 -20   2   5      971.58      923.03     71.02 o
 -18   2   5      958.05     1021.46     86.62 o
 -16   2   5      534.23      608.45     59.30 o
 -14   2   5     1674.12     1538.65    106.58 o
 -12   2   5     2930.14     2982.43    159.58 o
 -10   2   5     2394.34     1942.24    117.51 o
  -8   2   5     4658.32     4449.15    134.46 o
  -6   2   5    29185.60    30575.38    301.64 o
  -4   2   5     4751.56     4032.62     99.32 o
  -2   2   5    16633.22    16712.91    214.01 o
   0   2   5     6588.85     6394.41    124.13 o
   2   2   5     6163.07     5729.33    117.33 o
   4   2   5     3070.99     2576.34     79.58 o
   6   2   5    35560.08    36886.02    387.66 o
   8   2   5     1356.08     1268.85     64.84 o
  10   2   5      753.00      864.94     60.25 o
  12   2   5     3179.44     3056.18    138.28 o
  14   2   5     3727.84     3815.26    164.47 o
  16   2   5     1410.74     1494.50    247.38 o
  18   2   5      261.55      412.85     95.40 o
 -19   3   5     1525.80     1426.71     92.97 o
 -17   3   5      804.77      902.38     66.80 o
 -15   3   5     1910.49     1792.87    115.01 o
 -13   3   5      650.39      823.37     71.48 o
 -11   3   5     2149.48     2076.39    125.14 o
  -9   3   5     4654.76     4140.47    138.67 o
  -7   3   5     7220.29     7381.66    139.53 o
  -5   3   5     1945.89     1839.51     65.93 o
  -3   3   5      686.29     1070.66     47.17 o
  -1   3   5     7846.36     7618.24    136.65 o
   1   3   5    19522.88    20583.42    231.02 o
   3   3   5    17005.90    17793.59    223.68 o
   5   3   5    14266.89    14385.08    203.12 o
   7   3   5    11728.75    11985.75    265.45 o
   9   3   5      162.03      252.65     27.42 o
  11   3   5     1137.26     1226.08     73.57 o
  13   3   5     4933.39     5259.82    196.67 o
  15   3   5     4899.88     4673.85    230.47 o
  17   3   5       70.53       61.44     50.12 o
 -20   4   5      654.65      529.11     56.01 o
 -18   4   5     1883.07     1623.54    107.07 o
 -16   4   5       47.31       90.57     32.97 o
 -14   4   5       53.10       71.74     17.75 o
 -12   4   5      183.85      123.71     25.90 o
 -10   4   5     1238.45     1368.13     76.60 o
  -8   4   5       69.40      102.25     17.60 o
  -6   4   5     9600.78     9838.17    178.13 o
  -4   4   5      377.01      389.74     24.67 o
  -2   4   5    11226.00    12340.01    184.99 o
   0   4   5     5406.35     5014.58    102.55 o
   2   4   5      291.22      431.35     37.10 o
   4   4   5     2511.53     2477.43     97.81 o
   6   4   5     3109.77     3049.60    119.90 o
   8   4   5       51.02      131.22     16.23 o
  10   4   5      339.91      474.75     32.46 o
  12   4   5     2364.74     2439.78    142.38 o
  14   4   5     3897.26     3850.12    189.23 o
  16   4   5       79.35       71.51     32.61 o
  18   4   5       23.68      -23.71     63.87 o
 -19   5   5      109.81       72.12     43.77 o
 -17   5   5      304.13      341.32     49.87 o
 -15   5   5     1055.60     1099.64     77.97 o
 -13   5   5       23.17       82.65     20.63 o
 -11   5   5      620.07      726.97     64.10 o
  -9   5   5       53.43      160.83     21.07 o
  -7   5   5     3422.49     3456.66    106.63 o
  -5   5   5       20.74      136.75     19.63 o
  -3   5   5      744.46      948.96     44.84 o
  -1   5   5     4424.36     4664.91    101.32 o
   1   5   5     4310.80     4167.60    114.50 o
   3   5   5      953.15     1033.88     58.65 o
   5   5   5     1540.85     1433.98     73.87 o
   7   5   5     1575.92     1676.11    108.65 o
   9   5   5      104.83      139.32     21.71 o
  11   5   5     1052.00     1162.62     83.92 o
  13   5   5       16.45       34.84     20.34 o
  15   5   5     1401.40     1379.59    108.74 o
  17   5   5      458.27      274.20    136.22 o
 -18   6   5      437.03      373.52     34.82 o
 -16   6   5      332.70      451.05     56.54 o
 -14   6   5     3012.81     2971.72    160.86 o
 -12   6   5      860.73      978.32     73.14 o
 -10   6   5     1892.65     1935.55    101.35 o
  -8   6   5     1803.66     1711.39     89.65 o
  -6   6   5     9287.64     9671.02    196.76 o
  -4   6   5      483.03      465.48     30.01 o
  -2   6   5    11049.25    11453.53    184.16 o
   0   6   5     6194.53     5196.31    145.30 o
   2   6   5      513.67      442.32     55.75 o
   4   6   5     6985.14     6691.35    230.40 o
   6   6   5     4348.70     4131.62    205.64 o
   8   6   5     1100.01     1123.38     89.71 o
  10   6   5    15780.80    15596.59    418.20 o
  12   6   5     4577.40     4631.90    215.59 o
  14   6   5      488.13      598.57     58.52 o
  16   6   5      929.49      948.35    131.36 o
 -19   7   5     1098.37      912.84    113.16 o
 -17   7   5       87.02      180.98     31.08 o
 -15   7   5     5803.58     5397.77    240.20 o
 -13   7   5     5528.87     5532.40    238.76 o
 -11   7   5      115.82      173.11     32.16 o
  -9   7   5     1000.10     1102.45     69.90 o
  -7   7   5     5560.78     5710.34    159.36 o
  -5   7   5     5007.12     5250.27    145.18 o
  -3   7   5     2679.10     2560.48     89.56 o
  -1   7   5    17872.58    18023.90    310.10 o
   1   7   5     5999.88     5782.59    208.67 o
   3   7   5     1893.98     1617.45    107.15 o
   5   7   5     2036.56     2063.77    125.24 o
   7   7   5     9789.92     9532.57    307.61 o
   9   7   5    10435.04    10207.37    332.42 o
  11   7   5     2371.01     2142.64    130.09 o
  13   7   5      112.34      222.24     45.79 o
  15   7   5      784.54      668.26     64.16 o
 -18   8   5      587.04      684.26     77.98 o
 -16   8   5       81.54       99.61     30.05 o
 -14   8   5     3665.18     3592.01    184.06 o
 -12   8   5     2730.06     2611.32    171.94 o
 -10   8   5     2182.56     2193.25    111.54 o
  -8   8   5     1001.06     1099.57     67.53 o
  -6   8   5     1506.92     1496.95     73.72 o
  -4   8   5      820.25      969.41     60.54 o
  -2   8   5     1685.07     1510.55     82.03 o
   0   8   5     5795.92     6110.92    223.88 o
   2   8   5      885.00      957.54     78.47 o
   4   8   5     2972.61     2970.10    157.27 o
   6   8   5     2892.23     2868.45    158.94 o
   8   8   5       93.14      257.60     56.66 o
  10   8   5      126.75      251.49     26.93 o
  12   8   5      412.94      526.05     39.15 o
  14   8   5      628.23      679.40     55.63 o
  16   8   5       69.41       85.45     34.63 o
 -17   9   5       73.50      -11.56     36.21 o
 -15   9   5       39.36       31.24     26.68 o
 -13   9   5        8.39       41.61     22.16 o
 -11   9   5     1596.95     1649.63     90.98 o
  -9   9   5     2285.93     2388.97    119.32 o
  -7   9   5     5496.29     5377.55    185.29 o
  -5   9   5       11.57       35.17     17.50 o
  -3   9   5     1159.23     1143.42     71.26 o
  -1   9   5        6.78       62.42     13.36 o
   1   9   5        3.22       27.24     18.28 o
   3   9   5       58.69       59.49     25.63 o
   5   9   5        5.65       45.61     17.33 o
   7   9   5     2518.88     2437.59    144.89 o
   9   9   5       59.57       83.07     18.06 o
  11   9   5       14.99      135.20     29.42 o
  13   9   5        0.57       14.79     25.10 o
  15   9   5       43.26      103.79     56.20 o
 -16  10   5     1301.15     1275.69    179.70 o
 -14  10   5     1334.61     1229.81     84.43 o
 -12  10   5      170.32      390.85     36.47 o
 -10  10   5     7291.06     7950.16    279.98 o
  -8  10   5     2087.78     2123.82    122.64 o
  -6  10   5      364.41      445.37     40.39 o
  -4  10   5       68.92      176.35     18.23 o
  -2  10   5     3310.19     3507.62    173.80 o
   0  10   5     4997.01     4753.87    209.11 o
   2  10   5      760.01      783.40     66.36 o
   4  10   5     1105.32     1136.50     90.68 o
   6  10   5     1143.35     1212.11     96.39 o
   8  10   5     1013.98      968.31     83.34 o
  10  10   5      899.96      891.87     71.76 o
  12  10   5      236.00      245.15     31.51 o
  14  10   5      247.86      272.65     36.40 o
 -15  11   5     1566.92     1331.74    117.88 o
 -13  11   5      635.61      462.92     66.02 o
 -11  11   5     1064.82     1260.02     81.15 o
  -9  11   5     4476.53     4836.53    209.94 o
  -7  11   5     5386.48     5204.03    193.24 o
  -5  11   5    11388.01    10716.87    288.82 o
  -3  11   5     2966.54     2966.68    159.50 o
  -1  11   5     3867.33     4076.40    195.07 o
   1  11   5     3322.19     3230.36    171.29 o
   3  11   5     1216.08     1175.53     87.38 o
   5  11   5     1253.74     1347.96     97.72 o
   7  11   5     2665.85     2669.88    156.68 o
   9  11   5     1116.31     1010.46     72.32 o
  11  11   5     1281.98     1235.08    156.56 o
  13  11   5     1546.72     1415.40    161.38 o
 -14  12   5     1011.73     1209.70    131.78 o
 -12  12   5      729.25      714.17     58.59 o
 -10  12   5     1638.53     1667.32     96.42 o
  -8  12   5      633.55      827.53     53.20 o
  -6  12   5      645.41      767.23     48.02 o
  -4  12   5     5216.06     5165.47    228.90 o
  -2  12   5     4702.32     4841.46    221.08 o
   0  12   5     3281.54     3325.83    180.39 o
   2  12   5     3398.02     3244.58    177.34 o
   4  12   5      193.23      324.58     38.04 o
   6  12   5     1628.15     1687.80    114.29 o
   8  12   5     1815.81     1884.32    123.79 o
  10  12   5     1081.78     1076.77     74.96 o
  12  12   5     1131.41      928.09     85.03 o
 -13  13   5      287.61      177.59     57.40 o
 -11  13   5        5.25       17.58     58.48 o
  -9  13   5       40.61       55.95     48.81 o
  -7  13   5       80.93       97.10     22.64 o
  -5  13   5       29.81       38.60     24.06 o
  -3  13   5       30.55      105.64     23.06 o
  -1  13   5      146.77      334.83    111.03 o
   1  13   5      960.25      941.37     73.42 o
   3  13   5       16.06      109.09     27.12 o
   5  13   5      114.55      223.51     38.62 o
   7  13   5      824.39      775.22     59.80 o
   9  13   5      407.58      383.34     57.40 o
  11  13   5      127.94      231.79     32.54 o
 -12  14   5      130.59       72.62     41.72 o
 -10  14   5       81.13      155.96     39.50 o
  -8  14   5      475.02      546.78     77.61 o
  -6  14   5      918.72      722.45     64.64 o
  -4  14   5      492.82      599.04     39.82 o
  -2  14   5     1105.60     1131.66     79.21 o
   0  14   5       67.69      116.17     29.92 o
   2  14   5      727.87      840.56     60.87 o
   4  14   5      683.65      756.62     76.86 o
   6  14   5       85.70      183.62     36.69 o
   8  14   5      208.60      218.60     51.74 o
  -9  15   5     1418.87     1535.24    204.00 o
  -7  15   5      978.69     1218.33    180.28 o
  -5  15   5      530.28      633.89     53.24 o
  -3  15   5     1585.15     1349.54     95.30 o
  -1  15   5     2494.48     2624.48    155.10 o
   1  15   5      954.01      977.73     71.19 o
   3  15   5      910.62      864.38     59.16 o
   5  15   5     1221.50     1181.63     81.90 o
   7  15   5     1518.05     1556.74    122.79 o
  -6  16   5      379.04      304.78     70.07 o
  -4  16   5      761.46      642.44     57.48 o
  -2  16   5     2164.15     2063.03    150.89 o
   0  16   5     1068.03     1125.87     94.69 o
   2  16   5     1287.43     1169.48     81.69 o
   4  16   5      833.86      760.62     61.93 o
 -20   0   6      314.74      279.02     59.02 o
 -18   0   6       92.63       69.15     86.10 o
 -16   0   6     1060.48     1177.26    164.25 o
 -14   0   6     1824.41     1433.11    149.20 o
 -12   0   6      788.14      855.34    106.71 o
 -10   0   6    12613.34    10254.23   1084.93 o
  -8   0   6    20022.23    19718.29    328.46 o
  -6   0   6     8023.00     7976.80    213.35 o
  -4   0   6     5013.40     4502.92    158.25 o
  -2   0   6    10916.87    10880.73    256.39 o
   0   0   6      589.85      446.78     47.85 o
   2   0   6    93765.59    98818.41   1106.85 o
   4   0   6    13964.12    13222.57    308.61 o
   6   0   6      613.84     1024.70     74.26 o
   8   0   6     8962.90     9111.26    313.31 o
  10   0   6     2870.04     2628.19    204.42 o
  12   0   6     1300.92     1217.85    120.98 o
  14   0   6       87.89      137.74     95.13 o
  16   0   6     3234.96     3140.54    346.01 o
 -19   1   6      119.39      100.73     25.85 o
 -17   1   6      224.77      378.35     39.25 o
 -15   1   6     2263.02     2389.46    143.15 o
 -13   1   6      177.93      337.85     65.34 o
 -11   1   6     1210.81     1122.64     87.22 o
  -9   1   6    13755.41    13469.57    332.50 o
  -7   1   6     2002.87     1736.03     63.70 o
  -5   1   6     3073.92     2613.84     82.88 o
  -3   1   6     2123.73     2191.62     74.76 o
  -1   1   6      339.48      301.18     20.87 o
   1   1   6     4224.56     3617.89    101.00 o
   3   1   6    20298.42    21287.60    275.48 o
   5   1   6      276.26      295.96     30.54 o
   7   1   6     3327.40     3487.45    117.55 o
   9   1   6     3401.41     3304.32    140.80 o
  11   1   6     2711.84     2724.93    131.56 o
  13   1   6       58.25      192.34     30.20 o
  15   1   6     1126.16     1024.71     69.62 o
  17   1   6     1183.91      841.81    148.35 o
 -20   2   6        5.42       22.15     28.72 o
 -18   2   6        1.39       60.42     26.57 o
 -16   2   6      338.72      385.48     57.14 o
 -14   2   6       19.63       36.46     17.94 o
 -12   2   6      154.49      288.62     30.73 o
 -10   2   6     5387.65     5261.36    209.03 o
  -8   2   6     6702.73     6603.58    173.82 o
  -6   2   6     1856.08     2261.36     76.96 o
  -4   2   6     1192.26     1276.42     55.82 o
  -2   2   6    14619.73    15261.83    220.31 o
   0   2   6     4963.68     5685.24    127.80 o
   2   2   6     2015.17     2075.90     72.37 o
   4   2   6     3863.77     4246.94    113.62 o
   6   2   6       60.93       89.97     15.88 o
   8   2   6       21.33       46.34     12.53 o
  10   2   6     1103.42     1252.12     75.52 o
  12   2   6      159.06      190.11     48.51 o
  14   2   6      306.83      408.45     34.11 o
  16   2   6      388.85      283.75     95.53 o
 -19   3   6      533.55      568.11     60.46 o
 -17   3   6      190.04      215.96     34.89 o
 -15   3   6      498.41      752.63     54.84 o
 -13   3   6      194.88      322.39     67.43 o
 -11   3   6     1664.13     1854.00    120.49 o
  -9   3   6      173.16      236.69     38.83 o
  -7   3   6     3230.40     3978.41    107.81 o
  -5   3   6     3959.89     3775.63    106.94 o
  -3   3   6    18851.26    20245.29    263.56 o
  -1   3   6    12143.06    12991.69    199.34 o
   1   3   6     2240.79     3009.20     87.20 o
   3   3   6      425.25      379.86     36.26 o
   5   3   6     1140.27     1113.22     65.73 o
   7   3   6     1384.24     1480.84     82.82 o
   9   3   6      357.68      488.00     65.07 o
  11   3   6     3191.13     3288.50    145.78 o
  13   3   6      626.73      723.62     49.02 o
  15   3   6       19.52       19.20     28.23 o
  17   3   6      425.52      468.36     73.57 o
 -20   4   6      186.47      131.50     69.62 o
 -18   4   6     2287.18     2171.24    131.51 o
 -16   4   6     1106.12     1226.03     97.12 o
 -14   4   6     1247.80     1276.47     88.18 o
 -12   4   6      724.58      875.45     72.51 o
 -10   4   6     7364.31     7481.44    259.67 o
  -8   4   6     2239.58     2163.63     99.68 o
  -6   4   6     2791.72     2526.82     87.19 o
  -4   4   6     2073.61     1809.59     70.36 o
  -2   4   6     3096.74     2481.12     81.97 o
   0   4   6     1234.65      944.14     44.83 o
   2   4   6     8181.31     7840.08    137.56 o
   4   4   6     4780.95     4464.98    143.47 o
   6   4   6     3324.53     3251.79    130.15 o
   8   4   6      416.87      426.45     53.47 o
  10   4   6     1525.81     1570.01    105.99 o
  12   4   6     7122.58     7092.09    275.81 o
  14   4   6      267.68      269.78     45.63 o
  16   4   6     1323.30     1134.01     98.27 o
 -19   5   6     2278.58     1950.61    120.93 o
 -17   5   6     3542.42     3479.41    186.50 o
 -15   5   6      839.25      879.82     71.33 o
 -13   5   6     1489.31     1587.64    107.44 o
 -11   5   6     1959.62     1997.51    123.29 o
  -9   5   6     4253.61     4257.59    155.21 o
  -7   5   6      459.52      529.71     33.77 o
  -5   5   6     3993.52     4095.85    117.90 o
  -3   5   6    19699.78    20085.36    269.29 o
  -1   5   6     5468.34     4731.06    110.38 o
   1   5   6     2579.90     2474.17    103.13 o
   3   5   6    11965.93    11069.23    295.17 o
   5   5   6     2300.87     1969.07    119.62 o
   7   5   6      148.18      274.15     40.45 o
   9   5   6      782.87      907.72     69.72 o
  11   5   6    13692.16    13822.96    403.45 o
  13   5   6     2686.56     2584.13    150.19 o
  15   5   6     1338.78     1328.51    109.04 o
 -18   6   6      590.24      766.68     59.47 o
 -16   6   6     2111.02     2136.34    129.02 o
 -14   6   6     1750.46     1825.16    115.83 o
 -12   6   6      359.00      407.23     66.21 o
 -10   6   6      492.59      629.22     45.85 o
  -8   6   6      824.20      924.45     59.32 o
  -6   6   6       38.53       51.99     20.05 o
  -4   6   6     7753.65     7951.12    172.43 o
  -2   6   6     5159.91     5526.17    128.30 o
   0   6   6     5304.59     5112.32    149.39 o
   2   6   6     3169.64     2912.50    146.77 o
   4   6   6     1014.21     1110.08     85.72 o
   6   6   6      142.19      220.98     32.36 o
   8   6   6      132.36      383.84     64.95 o
  10   6   6    12559.43    12305.67    376.05 o
  12   6   6     1299.26     1436.28     93.75 o
  14   6   6      296.99      287.49     46.40 o
  16   6   6     1055.40     1015.92     86.20 o
 -19   7   6      172.46      132.28     50.22 o
 -17   7   6       19.90       57.24     37.38 o
 -15   7   6     1010.09     1103.05     92.36 o
 -13   7   6        4.30       76.21     54.17 o
 -11   7   6      678.92      734.38     74.49 o
  -9   7   6      232.93      296.39     32.41 o
  -7   7   6      100.51      109.05     27.86 o
  -5   7   6        6.45       46.51      9.80 o
  -3   7   6       22.96      153.09     36.02 o
  -1   7   6      133.22      160.99     27.84 o
   1   7   6      439.23      415.11     51.82 o
   3   7   6      499.83      530.37     65.67 o
   5   7   6     1376.79     1331.04     99.54 o
   7   7   6     1099.41     1046.48     89.04 o
   9   7   6      136.64      355.18     54.97 o
  11   7   6       50.00      110.84     25.00 o
  13   7   6       16.20      109.65     24.00 o
  15   7   6      389.10      463.43     97.86 o
 -18   8   6      171.22       69.01     32.90 o
 -16   8   6      287.36      472.15     70.64 o
 -14   8   6     6312.95     6051.06    258.67 o
 -12   8   6     4891.66     4837.73    219.53 o
 -10   8   6     1858.56     1824.48     97.29 o
  -8   8   6      284.38      380.07     33.58 o
  -6   8   6     2315.32     2258.82    108.46 o
  -4   8   6     5125.61     5004.75    170.33 o
  -2   8   6     1950.16     1991.98    107.19 o
   0   8   6     2186.07     2041.95    124.25 o
   2   8   6       84.94      164.13     31.85 o
   4   8   6      157.18      164.42     26.83 o
   6   8   6    16701.49    16153.84    424.89 o
   8   8   6    10140.03     9002.21    318.63 o
  10   8   6     1425.34     1506.52    104.43 o
  12   8   6      303.11      318.17     34.66 o
  14   8   6      458.63      430.89     65.11 o
 -17   9   6      577.57      470.01     70.77 o
 -15   9   6      236.99      349.12     31.96 o
 -13   9   6     1792.76     1766.52    110.54 o
 -11   9   6     4723.76     5059.76    192.67 o
  -9   9   6    12725.08    12466.87    357.31 o
  -7   9   6     3734.57     3728.05    176.83 o
  -5   9   6     2838.26     2834.16    128.04 o
  -3   9   6     8792.17     8558.80    237.87 o
  -1   9   6     3601.81     3640.44    176.57 o
   1   9   6     1647.34     1769.45    117.77 o
   3   9   6     7634.13     7490.92    276.23 o
   5   9   6    16551.52    16144.59    431.93 o
   7   9   6     8867.02     8609.51    315.50 o
   9   9   6     1467.29     1608.11    129.79 o
  11   9   6     1695.50     1770.56    114.59 o
  13   9   6      408.35      355.70     42.24 o
 -16  10   6      370.61      459.80    102.13 o
 -14  10   6      382.50      489.49     54.91 o
 -12  10   6       35.03      187.63     43.02 o
 -10  10   6      231.67      302.98     79.36 o
  -8  10   6     4875.23     5427.59    221.66 o
  -6  10   6     3410.92     3295.77    144.73 o
  -4  10   6     2850.69     2796.76    143.89 o
  -2  10   6     3553.79     3482.78    176.99 o
   0  10   6     2041.00     2231.88    134.67 o
   2  10   6     4937.18     4702.07    215.93 o
   4  10   6     3249.51     3421.92    183.71 o
   6  10   6     1100.61     1141.80     88.75 o
   8  10   6     1329.92     1492.04    122.77 o
  10  10   6      885.91     1041.59     69.65 o
  12  10   6       39.56       37.63     26.10 o
 -15  11   6       61.61        0.71     43.38 o
 -13  11   6       30.61       -2.05     31.72 o
 -11  11   6      198.35      183.42     26.80 o
  -9  11   6      164.69      274.56     37.29 o
  -7  11   6       11.60       54.64     29.21 o
  -5  11   6       15.01       79.97     19.41 o
  -3  11   6      176.53      225.69     25.93 o
  -1  11   6        6.99      138.95     27.59 o
   1  11   6       43.92      110.89     19.28 o
   3  11   6      356.27      439.78     39.86 o
   5  11   6      358.56      456.89     39.49 o
   7  11   6       43.67       87.81     30.61 o
   9  11   6       11.02       75.46     23.45 o
  11  11   6       74.37       65.66     24.96 o
 -14  12   6       92.32       97.39     46.21 o
 -12  12   6      406.98      392.86     42.42 o
 -10  12   6      286.47      486.41    103.75 o
  -8  12   6       81.25      163.75     23.28 o
  -6  12   6      783.50      882.38    103.50 o
  -4  12   6     3108.87     3195.55    167.52 o
  -2  12   6     3983.29     4113.68    201.63 o
   0  12   6     2453.57     2394.25    146.29 o
   2  12   6     1513.54     1481.13    104.76 o
   4  12   6     1027.66     1010.05     70.67 o
   6  12   6      643.13      704.02     51.94 o
   8  12   6       26.53       50.21     23.71 o
  10  12   6      486.13      536.67     69.55 o
 -13  13   6     1035.83      933.75    163.84 o
 -11  13   6      688.34      516.67     47.84 o
  -9  13   6      758.06      757.74     59.64 o
  -7  13   6      705.12      735.28     57.56 o
  -5  13   6     3051.20     3351.47    175.22 o
  -3  13   6     4285.35     4326.41    212.43 o
  -1  13   6     3252.64     3563.02    186.37 o
   1  13   6     1397.54     1547.45    104.47 o
   3  13   6     2026.24     2098.16    134.98 o
   5  13   6     1440.31     1343.69     90.92 o
   7  13   6      954.63      947.33     66.60 o
   9  13   6     1538.86     1446.91    148.62 o
 -10  14   6     1015.18     1209.97    151.99 o
  -8  14   6      182.12      163.52     37.93 o
  -6  14   6      384.90      389.90     56.29 o
  -4  14   6     2894.52     3263.79    177.01 o
  -2  14   6     5638.99     5495.49    250.08 o
   0  14   6      476.63      527.57     38.89 o
   2  14   6      274.97      341.83     36.21 o
   4  14   6     1088.43     1015.17     77.01 o
   6  14   6     1190.24     1206.29     86.34 o
   8  14   6     1332.96     1446.43    141.04 o
  -9  15   6      161.42      246.58     54.44 o
  -7  15   6       97.61       79.42     38.20 o
  -5  15   6       56.81       51.54     33.33 o
  -3  15   6     1400.27     1382.28     95.60 o
  -1  15   6      255.81      258.25     32.67 o
   1  15   6       54.71      119.29     30.00 o
   3  15   6      189.19      179.34     26.95 o
   5  15   6      198.92      196.57     48.65 o
  -6  16   6      584.37      408.98    142.42 o
  -4  16   6      251.32      197.62     33.94 o
  -2  16   6       20.99       26.61     29.27 o
   0  16   6      384.57      275.91     32.25 o
   2  16   6      516.25      568.17     53.06 o
 -19   1   7      588.08      650.44     55.78 o
 -17   1   7      639.29      633.73     64.33 o
 -15   1   7      518.23      651.11     57.52 o
 -13   1   7     1568.48     1535.57    109.83 o
 -11   1   7      166.23      322.35     52.84 o
  -9   1   7      207.71      297.50     39.58 o
  -7   1   7      890.53      866.85     45.00 o
  -5   1   7     3575.56     3654.72    107.85 o
  -3   1   7      447.54      589.03     33.85 o
  -1   1   7    12866.07    14097.06    223.99 o
   1   1   7     8101.65     7877.53    166.82 o
   3   1   7     1897.94     1874.54     76.13 o
   5   1   7     2155.11     2428.81     91.65 o
   7   1   7     5104.63     5696.62    184.45 o
   9   1   7     2530.04     2563.06    122.27 o
  11   1   7      406.87      543.68     51.05 o
  13   1   7      959.64      885.24     61.88 o
  15   1   7      291.87      372.38     58.87 o
  17   1   7      251.01      196.72     80.31 o
 -20   2   7      767.02      705.74     59.44 o
 -18   2   7     1854.64     1756.60    115.52 o
 -16   2   7       64.43      197.17     29.26 o
 -14   2   7     1918.61     1801.26    120.43 o
 -12   2   7     7466.01     7688.70    278.49 o
 -10   2   7     4473.59     4236.31    189.51 o
  -8   2   7     2282.83     2113.38    104.60 o
  -6   2   7     4413.01     4361.16    120.08 o
  -4   2   7     2523.17     2449.63     86.57 o
  -2   2   7    21514.60    22349.78    290.99 o
   0   2   7    20411.72    21576.65    284.91 o
   2   2   7     4317.00     3780.39    110.14 o
   4   2   7     8497.12     8826.32    181.08 o
   6   2   7     1278.48     1215.07     71.30 o
   8   2   7     9416.72     9507.08    258.17 o
  10   2   7      490.85      538.89     56.31 o
  12   2   7     3142.62     3096.44    177.87 o
  14   2   7     1611.84     1806.96    138.32 o
  16   2   7      299.78      297.23     40.57 o
 -19   3   7     1379.67     1330.83     84.93 o
 -17   3   7      681.24      703.01     68.07 o
 -15   3   7       99.38      183.64     23.80 o
 -13   3   7     3011.67     2989.44    163.71 o
 -11   3   7     4511.53     4523.86    203.53 o
  -9   3   7     9152.90     8515.17    309.67 o
  -7   3   7    14716.29    15251.17    241.97 o
  -5   3   7     4142.17     3849.45    113.64 o
  -3   3   7     2006.34     1788.80     73.16 o
  -1   3   7     9632.07     9382.57    180.19 o
   1   3   7     2872.77     2548.78    103.16 o
   3   3   7     8406.21     8190.04    164.55 o
   5   3   7     1124.50     1093.77     67.12 o
   7   3   7     5508.92     5301.46    181.79 o
   9   3   7     1103.39     1245.88     88.82 o
  11   3   7     2232.23     2406.71    139.18 o
  13   3   7     3918.33     4059.65    230.55 o
  15   3   7      562.26      615.50     76.54 o
 -18   4   7      419.15      536.55     68.50 o
 -16   4   7        7.21       22.10     25.18 o
 -14   4   7      150.07      320.02     28.53 o
 -12   4   7     1472.23     1547.59    106.07 o
 -10   4   7      350.03      508.03     57.68 o
  -8   4   7     2170.87     2117.32     99.27 o
  -6   4   7      244.08      276.05     31.07 o
  -4   4   7     1618.70     1983.06     78.45 o
  -2   4   7      625.64      651.62     38.62 o
   0   4   7     5050.60     4748.10    120.58 o
   2   4   7      822.02      804.31     66.41 o
   4   4   7      969.25     1010.01     80.77 o
   6   4   7     2056.09     2123.86    129.03 o
   8   4   7       43.37      105.59     17.68 o
  10   4   7      391.06      473.12     79.89 o
  12   4   7     3510.44     3860.44    192.29 o
  14   4   7      163.74      168.73     29.42 o
  16   4   7      267.44       95.98     43.92 o
 -19   5   7      413.82      307.93     38.74 o
 -17   5   7      521.94      558.63     50.14 o
 -15   5   7        8.32      110.23     24.39 o
 -13   5   7      602.88      749.90     58.08 o
 -11   5   7      330.21      401.53     43.31 o
  -9   5   7      574.16      708.59     51.81 o
  -7   5   7     4338.93     4723.44    135.66 o
  -5   5   7    10198.83    10727.88    210.03 o
  -3   5   7      747.87      873.79     46.57 o
  -1   5   7      245.28      228.04     26.28 o
   1   5   7      689.47      763.89     74.37 o
   3   5   7     3098.75     2848.94    146.44 o
   5   5   7     1039.47     1000.73     82.74 o
   7   5   7      584.02      702.96     60.06 o
   9   5   7     1219.19     1260.55     89.72 o
  11   5   7      141.23      298.82     26.36 o
  13   5   7      432.29      477.35     59.55 o
  15   5   7       10.24        8.39     30.69 o
 -18   6   7     1872.37     1866.60    112.83 o
 -16   6   7     3520.46     3497.37    187.03 o
 -14   6   7     1954.99     2085.59    133.26 o
 -12   6   7     2203.58     2171.95    130.48 o
 -10   6   7     3032.00     3090.11    159.57 o
  -8   6   7     1939.58     1981.20     99.37 o
  -6   6   7     7122.58     7135.27    173.56 o
  -4   6   7     5521.75     5131.73    142.51 o
  -2   6   7      808.54      822.18     53.62 o
   0   6   7     4129.84     3760.72    170.29 o
   2   6   7    10735.55    10214.57    300.86 o
   4   6   7     2128.89     2063.40    128.64 o
   6   6   7     1210.27     1310.91     97.33 o
   8   6   7     5670.49     5655.69    240.89 o
  10   6   7      169.53      259.27     27.04 o
  12   6   7     2077.92     2161.95    131.32 o
  14   6   7     2198.50     2064.21    127.39 o
 -17   7   7      462.40      541.45     50.85 o
 -15   7   7     1966.00     1937.08    119.08 o
 -13   7   7     5076.73     5243.88    235.24 o
 -11   7   7     2392.45     2490.38    140.64 o
  -9   7   7      184.03      252.62     28.74 o
  -7   7   7     5217.97     5096.08    173.11 o
  -5   7   7     7445.15     7429.53    209.43 o
  -3   7   7     2578.22     2498.28    111.01 o
  -1   7   7     3748.00     3251.85    162.85 o
   1   7   7     7018.82     6468.00    239.58 o
   3   7   7     2361.68     2354.84    140.35 o
   5   7   7     1080.95     1112.41    104.98 o
   7   7   7    12967.04    12716.66    380.15 o
   9   7   7     2793.71     2742.71    157.41 o
  11   7   7      922.29      907.09     67.67 o
  13   7   7     1300.71     1377.36     89.96 o
  15   7   7     1059.16     1091.44    129.25 o
 -18   8   7      295.24      186.24     36.29 o
 -16   8   7       35.95       -0.03     29.16 o
 -14   8   7      377.16      498.46     67.49 o
 -12   8   7      778.13      889.21     92.77 o
 -10   8   7      985.30      932.32     82.41 o
  -8   8   7      473.12      581.40     49.71 o
  -6   8   7     1412.88     1434.11     82.39 o
  -4   8   7     1140.75     1159.59     69.31 o
  -2   8   7      898.29      945.27     77.73 o
   0   8   7      771.44      796.51     70.68 o
   2   8   7      867.75      921.16     78.63 o
   4   8   7       57.03       87.24     25.89 o
   6   8   7     7661.88     7396.64    285.43 o
   8   8   7     1803.23     1890.53    122.29 o
  10   8   7      110.31      178.12     21.35 o
  12   8   7     2920.35     3104.34    172.86 o
  14   8   7      149.65      124.84     29.43 o
 -17   9   7       82.72      103.24     58.54 o
 -15   9   7       61.92       57.83     32.88 o
 -13   9   7      896.53      949.31     97.55 o
 -11   9   7      208.17      399.67     35.37 o
  -9   9   7       40.07      150.61     29.13 o
  -7   9   7      347.84      591.77     45.65 o
  -5   9   7       34.91       54.61     19.49 o
  -3   9   7      824.16     1129.42     84.14 o
  -1   9   7     1053.97     1111.85     91.09 o
   1   9   7     7112.45     6454.96    256.16 o
   3   9   7      243.68      384.12     35.24 o
   5   9   7       44.60      113.00     18.53 o
   7   9   7        4.64       54.08     19.19 o
   9   9   7      203.76      360.14     31.19 o
  11   9   7        5.93       89.69     24.78 o
  13   9   7      212.08      205.85     28.82 o
 -16  10   7      296.62      253.48     42.27 o
 -14  10   7      135.14      169.69     32.72 o
 -12  10   7      108.80      164.44     36.25 o
 -10  10   7      176.97      382.75     62.42 o
  -8  10   7      548.38      616.43     47.56 o
  -6  10   7     2742.43     2775.54    129.21 o
  -4  10   7     2719.95     2765.71    150.29 o
  -2  10   7      325.38      397.84     44.51 o
   0  10   7      927.84      955.87     74.19 o
   2  10   7     2527.97     2234.42    141.86 o
   4  10   7     4493.08     4274.58    213.34 o
   6  10   7      533.65      716.50     54.02 o
   8  10   7     1437.88     1475.94    101.84 o
  10  10   7     1163.52     1111.71     71.70 o
  12  10   7      703.23      531.90     43.14 o
 -15  11   7      558.14      652.20    187.29 o
 -13  11   7     1191.97     1173.90     93.62 o
 -11  11   7      478.39      457.33     71.96 o
  -9  11   7      331.71      431.42     36.90 o
  -7  11   7     1897.29     1927.51    137.91 o
  -5  11   7     2780.03     2886.31    154.95 o
  -3  11   7     1203.07     1170.55     86.73 o
  -1  11   7     1729.71     1897.92    123.32 o
   1  11   7     6387.66     6000.34    258.03 o
   3  11   7     7601.29     7304.33    293.30 o
   5  11   7     1420.44     1562.32    109.18 o
   7  11   7     2960.31     2989.46    170.14 o
   9  11   7      588.30      586.54     49.00 o
  11  11   7     1895.24     2026.39    128.74 o
 -14  12   7     1044.72      854.21     90.63 o
 -12  12   7      563.93      443.71     54.16 o
 -10  12   7      110.74       65.78     51.88 o
  -8  12   7     1284.33     1237.64     96.92 o
  -6  12   7     3999.40     3935.10    229.05 o
  -4  12   7     3648.55     3693.06    193.82 o
  -2  12   7     2020.84     2350.50    137.97 o
   0  12   7      922.84     1000.42     75.89 o
   2  12   7     2769.20     2998.88    170.40 o
   4  12   7     2610.49     2557.26    154.12 o
   6  12   7     1536.96     1439.47    101.93 o
   8  12   7     1401.15     1433.99     92.98 o
  10  12   7     1060.57      971.69     80.57 o
 -11  13   7        5.57       20.74     29.61 o
  -9  13   7       49.82       50.24     55.86 o
  -7  13   7      293.30      301.20     50.48 o
  -5  13   7     1333.03     1425.48    103.24 o
  -3  13   7      486.33      460.82     70.87 o
  -1  13   7       42.33       24.11     24.37 o
   1  13   7      143.34      187.29     47.42 o
   3  13   7      103.22       93.92     21.78 o
   5  13   7      107.99      197.10     26.68 o
   7  13   7      153.59      145.20     28.97 o
   9  13   7      793.75      777.22    100.40 o
 -10  14   7      282.65      113.79     40.38 o
  -8  14   7       10.42       30.21     31.64 o
  -6  14   7      143.13      165.35     38.96 o
  -4  14   7      349.62      356.51     51.89 o
  -2  14   7     1021.22     1030.47     76.47 o
   0  14   7     1134.53     1108.48     75.85 o
   2  14   7      650.67      618.06     52.04 o
   4  14   7       15.11       42.25     27.27 o
   6  14   7      328.02      484.47     88.15 o
  -7  15   7      235.28      127.69     34.17 o
  -5  15   7     1859.33     1919.76    136.46 o
  -3  15   7      905.57      757.60     59.36 o
  -1  15   7     1312.14     1401.09    156.17 o
   1  15   7     1841.07     1931.04    118.98 o
   3  15   7      829.07      652.40     54.09 o
   5  15   7     1372.62     1199.84     79.58 o
  -2  16   7      561.91      538.74     54.10 o
   0  16   7      683.99      560.15     71.11 o
 -20   0   8      217.31      209.07     45.12 o
 -18   0   8     1007.71      722.22     87.45 o
 -16   0   8     4788.24     4759.52    317.96 o
 -14   0   8     3387.59     3174.72    249.23 o
 -12   0   8     2050.85     2098.01    185.42 o
 -10   0   8     2829.34     2936.87    220.06 o
  -8   0   8     9324.66     8181.63    716.82 o
  -6   0   8     4976.81     5244.08    200.16 o
  -4   0   8     3995.25     4062.56    171.16 o
  -2   0   8    12288.13    11915.13    308.62 o
   0   0   8    13361.65    13159.15    333.59 o
   2   0   8      178.68      366.77     54.75 o
   4   0   8     9653.83     9925.96    298.36 o
   6   0   8     7701.70     7791.04    272.03 o
   8   0   8     8425.73     8459.22    400.52 o
  10   0   8     5825.85     6277.27    352.31 o
  12   0   8     2251.99     2165.33    183.26 o
  14   0   8      376.38      384.10     51.85 o
  16   0   8     1412.78      971.48    130.43 o
 -19   1   8      372.46      340.95     58.23 o
 -17   1   8      656.16      712.11     48.92 o
 -15   1   8       87.87      103.40     25.26 o
 -13   1   8     1430.24     1481.51    113.28 o
 -11   1   8     3638.08     3471.57    175.65 o
  -9   1   8     3903.54     3844.66    178.30 o
  -7   1   8     2905.79     2681.09    121.52 o
  -5   1   8     3915.57     3985.74    121.65 o
  -3   1   8     1582.97     1596.72     69.53 o
  -1   1   8     7936.48     8086.46    176.82 o
   1   1   8     2460.75     2480.99     92.43 o
   3   1   8     2023.63     1910.54     80.99 o
   5   1   8     8087.69     8210.07    221.41 o
   7   1   8     3789.21     3953.23    154.03 o
   9   1   8     3412.06     3399.06    170.11 o
  11   1   8     4089.36     4144.23    195.71 o
  13   1   8      754.54      786.06     63.94 o
  15   1   8       91.39       95.85     31.82 o
 -18   2   8        2.00       37.54     26.92 o
 -16   2   8      225.78      386.33     40.54 o
 -14   2   8      676.71      723.85     62.31 o
 -12   2   8        2.56       82.67     36.51 o
 -10   2   8      854.46      861.28     71.26 o
  -8   2   8      350.62      505.59     70.09 o
  -6   2   8     1303.41     1208.06     60.20 o
  -4   2   8      300.48      321.21     24.26 o
  -2   2   8       56.39       67.73     11.64 o
   0   2   8        7.63       51.65     10.58 o
   2   2   8      167.85      209.43     31.83 o
   4   2   8       10.13       62.31     12.69 o
   6   2   8      222.46      351.38     29.41 o
   8   2   8      609.62      650.03     44.78 o
  10   2   8      218.70      263.74     31.70 o
  12   2   8      396.16      597.23     54.80 o
  14   2   8      240.47      244.53     42.91 o
  16   2   8      168.36       14.63     36.81 o
 -19   3   8       74.22       26.67     29.57 o
 -17   3   8      369.46      433.06     67.91 o
 -15   3   8      842.80      963.70     74.86 o
 -13   3   8      947.36     1105.38     81.90 o
 -11   3   8      970.48     1058.89     80.48 o
  -9   3   8     1486.61     1752.59    111.50 o
  -7   3   8     1073.59     1104.43     65.57 o
  -5   3   8     1840.11     1859.49     78.42 o
  -3   3   8     5785.52     6082.29    153.82 o
  -1   3   8     1384.86     1408.14     64.29 o
   1   3   8     9115.61     8839.94    185.11 o
   3   3   8     2832.47     2834.38    118.37 o
   5   3   8     3860.37     3800.04    175.16 o
   7   3   8     2384.09     2394.92    137.83 o
   9   3   8     1421.10     1610.89    103.68 o
  11   3   8      834.36     1047.63     85.17 o
  13   3   8      383.32      415.49     41.00 o
  15   3   8      566.86      601.41     66.95 o
 -18   4   8      239.34      308.41     60.64 o
 -16   4   8      975.29     1154.39     83.53 o
 -14   4   8     2432.13     2649.49    155.56 o
 -12   4   8     1150.70     1187.84     86.71 o
 -10   4   8     1846.18     1792.67    116.19 o
  -8   4   8     3735.70     3656.00    140.82 o
  -6   4   8     4266.76     4635.06    135.87 o
  -4   4   8     8291.20     8466.65    188.60 o
  -2   4   8     5576.00     5630.83    145.03 o
   0   4   8    10540.94    10517.88    234.03 o
   2   4   8     8591.77     7847.34    256.43 o
   4   4   8     9498.24     8849.25    285.15 o
   6   4   8      113.76      218.77     27.40 o
   8   4   8     2249.29     2378.20    141.27 o
  10   4   8     5600.64     5805.79    246.85 o
  12   4   8     3958.34     4032.76    232.75 o
  14   4   8     1250.18     1281.26    105.91 o
 -19   5   8      192.18      182.27     51.23 o
 -17   5   8      732.65      660.38     51.79 o
 -15   5   8     1858.51     1968.01    127.42 o
 -13   5   8     1854.90     1704.09    111.07 o
 -11   5   8     3221.74     3250.97    196.40 o
  -9   5   8     4594.20     4224.62    159.40 o
  -7   5   8     2356.25     2522.98    113.24 o
  -5   5   8     1530.69     1517.07     70.01 o
  -3   5   8     2535.87     2380.41    104.50 o
  -1   5   8    16554.39    15764.11    483.88 o
   1   5   8     1470.40     1426.08     98.07 o
   3   5   8    10511.64    10298.70    309.72 o
   5   5   8      276.14      321.16     48.92 o
   7   5   8      105.20      169.12     26.99 o
   9   5   8     2666.06     2880.14    162.70 o
  11   5   8      603.50      660.51     51.67 o
  13   5   8     2332.18     2386.11    164.23 o
  15   5   8     1222.01     1272.83     99.42 o
 -18   6   8      243.48      288.96     51.19 o
 -16   6   8      335.11      319.15     30.63 o
 -14   6   8     2000.98     2080.95    130.24 o
 -12   6   8     1537.73     1593.13    106.62 o
 -10   6   8      288.32      404.05     36.18 o
  -8   6   8      733.02      791.28     52.08 o
  -6   6   8      121.77      228.17     27.50 o
  -4   6   8     1256.47     1290.36     73.62 o
  -2   6   8     2384.62     2361.04    131.33 o
   0   6   8     1171.59     1217.95     91.82 o
   2   6   8     3110.18     2906.90    155.16 o
   4   6   8       29.06      104.03     17.43 o
   6   6   8     1670.22     1792.26    119.34 o
   8   6   8     4091.27     4379.32    210.45 o
  10   6   8      105.79      110.76     23.38 o
  12   6   8      113.93       52.40     41.15 o
  14   6   8       24.01        3.43     32.48 o
 -17   7   8      275.02      237.19     30.96 o
 -15   7   8      205.29      244.56     25.99 o
 -13   7   8      202.56      351.10     37.10 o
 -11   7   8      149.93      257.64     48.15 o
  -9   7   8     2884.51     2695.80    144.00 o
  -7   7   8      862.27      918.05     67.99 o
  -5   7   8      885.89     1046.76     66.74 o
  -3   7   8       64.77      100.48     27.77 o
  -1   7   8      145.71      148.17     21.35 o
   1   7   8        5.51       27.19     14.05 o
   3   7   8       23.31       69.84     16.30 o
   5   7   8     4921.06     4666.33    216.88 o
   7   7   8     1361.62     1357.36     96.84 o
   9   7   8      442.52      576.01     52.24 o
  11   7   8      256.84      242.76     29.95 o
  13   7   8      406.49      400.30     38.47 o
 -16   8   8      321.90      241.37     40.70 o
 -14   8   8      648.24      764.57     59.69 o
 -12   8   8      106.35      221.23     35.82 o
 -10   8   8     1931.06     1902.91    138.79 o
  -8   8   8     4248.48     4211.51    189.88 o
  -6   8   8     2562.33     2640.46    140.52 o
  -4   8   8     1578.99     1667.04    107.72 o
  -2   8   8     5614.35     5836.29    235.51 o
   0   8   8     2762.32     3008.18    163.13 o
   2   8   8     1699.12     1756.13    118.87 o
   4   8   8     4064.90     4284.62    205.68 o
   6   8   8     5740.16     5646.65    272.37 o
   8   8   8     1289.61     1359.55     98.02 o
  10   8   8       57.84      116.40     38.94 o
  12   8   8     1264.61     1412.44     94.77 o
 -15   9   8      697.15      664.47     89.67 o
 -13   9   8       91.80      168.86     30.36 o
 -11   9   8      782.46      820.73     74.49 o
  -9   9   8     4232.09     4241.32    197.18 o
  -7   9   8     3789.78     3614.67    174.77 o
  -5   9   8     2806.29     2758.57    149.09 o
  -3   9   8     4380.23     4751.30    239.09 o
  -1   9   8     4554.69     4229.98    203.17 o
   1   9   8     3369.88     3474.90    182.52 o
   3   9   8     3304.58     3243.46    178.19 o
   5   9   8     5789.44     5647.46    250.99 o
   7   9   8     2449.78     2423.69    147.94 o
   9   9   8      739.31      800.17     53.24 o
  11   9   8      471.72      533.91     55.36 o
 -14  10   8       64.04       95.16     35.50 o
 -12  10   8      306.42      375.43     58.96 o
 -10  10   8     1802.67     1481.07    111.91 o
  -8  10   8     3730.62     3804.30    185.98 o
  -6  10   8     1370.09     1415.33    114.49 o
  -4  10   8      206.91      276.48     33.37 o
  -2  10   8      734.62      817.82     67.74 o
   0  10   8      261.40      347.03     34.85 o
   2  10   8     1635.75     1561.30    108.86 o
   4  10   8     5597.34     5064.87    237.35 o
   6  10   8     1143.00     1166.62     86.62 o
   8  10   8     1737.03     1792.55    119.39 o
  10  10   8       41.96      105.18     26.41 o
 -13  11   8       61.94       52.67     33.92 o
 -11  11   8        1.19       36.29     31.65 o
  -9  11   8      332.18      420.06     39.92 o
  -7  11   8      102.17      104.28     35.89 o
  -5  11   8     1003.42     1071.68     80.33 o
  -3  11   8     1019.43     1029.25     79.42 o
  -1  11   8      581.18      613.58     56.22 o
   1  11   8      108.71      210.63     31.85 o
   3  11   8        5.78       55.52     25.63 o
   5  11   8     1500.14     1334.42     93.95 o
   7  11   8     1377.61     1247.78     85.54 o
   9  11   8       19.12       33.58     25.70 o
 -12  12   8      101.69       83.34     52.42 o
 -10  12   8      163.86      152.26     60.63 o
  -8  12   8      555.08      538.93     52.59 o
  -6  12   8      422.89      707.78     72.87 o
  -4  12   8      309.46      463.40     60.24 o
  -2  12   8      412.72      518.75     40.22 o
   0  12   8     2325.27     2484.14    151.31 o
   2  12   8      352.35      475.12     55.19 o
   4  12   8     2201.95     1984.65    129.72 o
   6  12   8       46.35      138.63     23.66 o
   8  12   8       67.72      141.09     39.98 o
 -11  13   8      100.19       77.33     45.83 o
  -9  13   8      247.07      224.27     43.21 o
  -7  13   8      478.39      361.08     48.41 o
  -5  13   8      570.47      721.37     49.70 o
  -3  13   8     1717.21     1713.10    112.41 o
  -1  13   8     4246.62     4000.38    209.20 o
   1  13   8     1188.43     1296.81     88.17 o
   3  13   8     2887.33     2586.43    155.64 o
   5  13   8     1213.01      935.19     69.43 o
   7  13   8     1417.14     1494.45    150.83 o
  -8  14   8     2090.89     2141.97    146.37 o
  -6  14   8     1958.48     1957.37    137.21 o
  -4  14   8      363.29      415.36     40.61 o
  -2  14   8     2144.88     2420.81    149.71 o
   0  14   8     1492.55     1540.32    126.41 o
   2  14   8      731.14      740.51     78.92 o
   4  14   8     1888.26     1653.80    114.55 o
  -5  15   8      385.08      494.16     66.20 o
  -3  15   8      772.82      785.45     90.08 o
  -1  15   8      381.35      332.20     39.44 o
   1  15   8       58.04       95.16     31.44 o
 -19   1   9       23.99        2.40     28.99 o
 -17   1   9      682.68      617.36     43.60 o
 -15   1   9     1587.88     1445.08    100.10 o
 -13   1   9      881.35     1068.46     95.37 o
 -11   1   9     1103.50     1038.16     80.04 o
  -9   1   9     1483.93     1635.22    108.06 o
  -7   1   9      168.08      272.75     29.28 o
  -5   1   9      983.64     1001.33     53.10 o
  -3   1   9     5953.16     6118.47    161.15 o
  -1   1   9     1209.98     1231.44     74.67 o
   1   1   9     2414.79     2223.42     91.96 o
   3   1   9     3556.74     3197.23    114.57 o
   5   1   9     2020.17     2089.50    103.56 o
   7   1   9     6147.23     6333.24    241.74 o
   9   1   9     2011.18     2085.70    146.03 o
  11   1   9      100.19      191.81     62.68 o
  13   1   9     1238.11     1253.19    125.15 o
  15   1   9      980.97      688.01     73.92 o
 -18   2   9      991.88      826.00     72.58 o
 -16   2   9      792.73      863.29     64.52 o
 -14   2   9      667.46      702.75     52.89 o
 -12   2   9     3754.55     3629.11    185.84 o
 -10   2   9     3392.58     3418.02    174.30 o
  -8   2   9      964.61      902.39     71.84 o
  -6   2   9     1881.79     1856.62     80.41 o
  -4   2   9     6232.29     6298.77    165.90 o
  -2   2   9     4550.03     4350.83    149.71 o
   0   2   9     2799.69     2717.96    103.58 o
   2   2   9      496.54      567.59     40.77 o
   4   2   9     4683.96     4293.99    160.47 o
   6   2   9     4164.64     4291.10    192.22 o
   8   2   9     9667.84     9609.34    374.44 o
  10   2   9     2580.99     2827.43    181.31 o
  12   2   9     2767.90     2832.38    182.68 o
  14   2   9     1816.30     1770.53    132.94 o
 -19   3   9      277.13      264.24     39.87 o
 -17   3   9      549.61      543.25     40.75 o
 -15   3   9      747.82      821.20     59.20 o
 -13   3   9      784.40      881.15     64.88 o
 -11   3   9     2349.48     2810.92    155.91 o
  -9   3   9     1932.70     1793.47    114.83 o
  -7   3   9      129.48      170.64     34.66 o
  -5   3   9     5384.05     5430.74    153.72 o
  -3   3   9     3823.21     3583.38    119.43 o
  -1   3   9     6566.05     6387.71    167.02 o
   1   3   9     4430.22     4468.44    189.31 o
   3   3   9      496.02      639.00     61.38 o
   5   3   9      346.11      435.91     48.41 o
   7   3   9     1109.92     1013.03     75.68 o
   9   3   9     5400.94     5439.05    277.90 o
  11   3   9      369.69      396.21     37.91 o
  13   3   9     1037.47     1033.19     82.54 o
 -18   4   9       71.36      118.81     33.30 o
 -16   4   9      187.46      277.74     47.43 o
 -14   4   9       41.65      161.99     24.78 o
 -12   4   9       10.21       61.53     19.42 o
 -10   4   9     1536.20     1462.76    101.81 o
  -8   4   9      486.52      501.10     43.33 o
  -6   4   9       20.35       82.77     17.49 o
  -4   4   9     3376.44     3187.56    113.06 o
  -2   4   9     1952.03     1923.69     93.70 o
   0   4   9     2867.14     3215.30    159.20 o
   2   4   9       30.47       97.62     30.86 o
   4   4   9     1107.09     1198.29     87.90 o
   6   4   9     1185.58     1294.74     94.62 o
   8   4   9       41.95      154.54     34.96 o
  10   4   9      364.06      499.90     83.43 o
  12   4   9      163.61      232.34     30.15 o
  14   4   9      123.30      115.18     55.93 o
 -17   5   9       13.45       45.82     27.76 o
 -15   5   9       12.81      113.27     32.54 o
 -13   5   9      192.49      299.83     31.33 o
 -11   5   9      139.87      266.79     33.07 o
  -9   5   9      213.69      349.90     33.09 o
  -7   5   9     1595.03     1686.93     88.96 o
  -5   5   9       65.70      112.90     25.32 o
  -3   5   9       27.99       82.16     16.91 o
  -1   5   9      562.14      601.02     55.74 o
   1   5   9     1503.62     1567.70    107.10 o
   3   5   9     7814.38     7269.16    266.46 o
   5   5   9      108.32      264.44     24.78 o
   7   5   9     1287.54     1438.46    101.18 o
   9   5   9      109.31      101.53     21.35 o
  11   5   9     1003.28     1050.74     78.79 o
  13   5   9      633.80      525.41     65.34 o
 -18   6   9      563.63      426.58     41.66 o
 -16   6   9      260.05      314.52     73.24 o
 -14   6   9      233.85      269.27     28.52 o
 -12   6   9      948.59      995.02     86.90 o
 -10   6   9     2735.68     2640.35    145.99 o
  -8   6   9     4002.21     4216.76    183.67 o
  -6   6   9     2017.31     1975.55    116.40 o
  -4   6   9     4951.50     4944.24    172.02 o
  -2   6   9      628.50      588.90     60.66 o
   0   6   9     4287.81     4303.92    196.13 o
   2   6   9     5063.90     4867.89    214.20 o
   4   6   9     5168.37     4716.62    216.30 o
   6   6   9      739.75      883.22     67.34 o
   8   6   9     1585.11     1664.84    111.20 o
  10   6   9      347.33      420.11     32.59 o
  12   6   9      313.47      252.72     44.87 o
 -17   7   9      380.61      313.60     33.34 o
 -15   7   9     1151.09     1134.01     97.20 o
 -13   7   9     2572.79     2525.48    219.41 o
 -11   7   9     2327.55     2541.85    171.05 o
  -9   7   9     2695.83     2602.43    141.83 o
  -7   7   9     1724.61     1724.28    105.62 o
  -5   7   9     9335.52     8686.41    241.76 o
  -3   7   9     2837.11     2703.69    147.33 o
  -1   7   9     5326.34     5215.87    224.01 o
   1   7   9     2330.72     2393.16    143.08 o
   3   7   9     3046.37     3057.67    168.64 o
   5   7   9     5965.12     6211.90    261.97 o
   7   7   9      300.32      395.75     37.00 o
   9   7   9     6637.96     6731.95    287.55 o
  11   7   9      736.15      711.09     56.51 o
  13   7   9      517.54      403.32     73.98 o
 -16   8   9      722.78      608.68     71.44 o
 -14   8   9     1048.95      984.69    129.57 o
 -12   8   9      419.96      522.36     53.70 o
 -10   8   9     1322.83     1575.53    114.11 o
  -8   8   9      609.94      682.80     87.48 o
  -6   8   9      717.52      982.70     87.57 o
  -4   8   9     2648.03     2428.69    140.71 o
  -2   8   9     2855.73     2640.80    152.93 o
   0   8   9     2882.86     2742.85    157.92 o
   2   8   9       41.44      172.72     22.98 o
   4   8   9     4196.39     4633.78    221.71 o
   6   8   9       83.76      160.29     50.48 o
   8   8   9      260.17      439.02     39.75 o
  10   8   9     2622.39     2672.48    188.49 o
  12   8   9      257.57      224.37     31.19 o
 -15   9   9        2.37       77.09     50.25 o
 -13   9   9      115.14      138.65     30.18 o
 -11   9   9       76.66      132.80     27.71 o
  -9   9   9       13.80       73.85     23.46 o
  -7   9   9        1.37       22.53     20.82 o
  -5   9   9      319.63      449.05     41.08 o
  -3   9   9      458.76      677.54     52.65 o
  -1   9   9       60.45       43.28     18.37 o
   1   9   9       83.99      172.58     37.95 o
   3   9   9        1.80       59.78     17.80 o
   5   9   9       23.67       72.98     28.82 o
   7   9   9       44.12       87.66     33.65 o
   9   9   9       63.13       17.60     28.06 o
  11   9   9      137.71       70.17     28.86 o
 -14  10   9      213.57      171.78     67.64 o
 -12  10   9     1014.88      833.33     87.80 o
 -10  10   9      654.68      689.38     52.07 o
  -8  10   9      203.11      305.22     31.32 o
  -6  10   9     4520.36     4500.56    248.30 o
  -4  10   9     7875.04     7910.16    332.66 o
  -2  10   9      612.75      630.68     52.32 o
   0  10   9     3817.62     3815.48    200.20 o
   2  10   9     5592.12     5603.62    291.41 o
   4  10   9     1033.14     1061.42     81.65 o
   6  10   9       47.28       93.80     32.30 o
   8  10   9     1275.12     1275.33     88.42 o
  10  10   9      403.66      462.89     44.00 o
 -13  11   9      462.09      461.11     60.10 o
 -11  11   9     1452.02     1368.81    125.97 o
  -9  11   9     1938.29     2116.74    142.59 o
  -7  11   9     2582.54     2602.39    171.74 o
  -5  11   9     6235.55     6318.17    433.73 o
  -3  11   9      439.54      426.92     41.63 o
  -1  11   9      229.47      322.87     50.68 o
   1  11   9     6924.84     6662.51    285.89 o
   3  11   9     3532.73     3286.66    184.44 o
   5  11   9     2102.88     1785.09    125.66 o
   7  11   9      440.29      399.19     54.65 o
   9  11   9     2734.02     2809.63    166.69 o
 -12  12   9     1257.87     1385.28    133.10 o
 -10  12   9     1853.62     1965.35    157.76 o
  -8  12   9       60.49       60.88     40.14 o
  -6  12   9      767.04      841.19    171.66 o
  -4  12   9      859.57      828.72     68.40 o
  -2  12   9       56.93       83.68     29.06 o
   0  12   9     1422.21     1696.87    111.36 o
   2  12   9     1190.34     1143.47     86.17 o
   4  12   9     1313.43     1273.18     85.92 o
   6  12   9      137.58       82.52     26.32 o
   8  12   9     1779.33     1658.34    109.05 o
  -9  13   9      178.83       68.76     32.50 o
  -7  13   9      519.97      516.82     50.87 o
  -5  13   9     1731.76     1674.98    115.39 o
  -3  13   9       93.94      106.61     37.11 o
  -1  13   9      113.87      141.07     39.05 o
   1  13   9      882.82      843.74     86.00 o
   3  13   9      380.57      298.34     34.97 o
   5  13   9      168.53      118.09     26.82 o
  -8  14   9       80.49       87.64     37.11 o
  -6  14   9       70.72       49.82     42.75 o
  -4  14   9       91.22       86.07     61.76 o
  -2  14   9       88.90      185.00     29.42 o
   0  14   9      611.14      531.70     49.40 o
   2  14   9      174.90      139.32     34.22 o
 -18   0  10      266.70      309.06     78.96 o
 -16   0  10      914.09     1078.41    224.75 o
 -14   0  10     2205.08     2246.64    190.55 o
 -12   0  10     1469.30     1529.07    142.69 o
 -10   0  10      744.82     1031.60    105.42 o
  -8   0  10      567.69      703.67     81.24 o
  -6   0  10     8152.71     7842.66    330.72 o
  -4   0  10     6472.85     6596.77    250.82 o
  -2   0  10     1102.97     1136.97    107.03 o
   0   0  10      553.33      556.63     47.12 o
   2   0  10      202.21      304.90     34.97 o
   4   0  10     5628.31     5480.09    306.76 o
   6   0  10     2689.19     2824.11    216.74 o
   8   0  10     5167.10     4792.59    303.51 o
  10   0  10     2945.20     3102.81    354.64 o
  12   0  10       75.01      167.62     70.07 o
 -17   1  10      147.15      225.56     43.32 o
 -15   1  10      579.11      630.20     48.40 o
 -13   1  10     1864.94     2022.15    124.99 o
 -11   1  10      279.10      340.24     47.45 o
  -9   1  10      192.55      369.37     33.84 o
  -7   1  10     1850.46     2002.21    117.61 o
  -5   1  10    10706.22    10276.76    227.23 o
  -3   1  10     5616.83     5652.39    161.62 o
  -1   1  10      249.44      234.25     25.13 o
   1   1  10       73.96      135.60     26.86 o
   3   1  10      169.77      218.97     19.50 o
   5   1  10     2882.15     2904.04    151.45 o
   7   1  10      717.48     1039.71    125.52 o
   9   1  10     3429.60     3397.81    207.43 o
  11   1  10      786.33      842.55    138.69 o
  13   1  10      611.75      621.86     85.96 o
 -18   2  10       27.33        7.94     29.24 o
 -16   2  10        5.77      106.54     24.94 o
 -14   2  10       81.47      106.10     23.49 o
 -12   2  10       58.56      118.27     41.70 o
 -10   2  10       67.53      111.32     24.47 o
  -8   2  10      179.25      361.64     29.88 o
  -6   2  10     1343.20     1300.81     67.07 o
  -4   2  10     5417.40     5429.83    158.80 o
  -2   2  10      334.45      344.18     29.38 o
   0   2  10      567.32      559.68     45.17 o
   2   2  10     3690.38     3470.76    164.37 o
   4   2  10      354.04      373.81     31.83 o
   6   2  10      130.90      207.17     52.64 o
   8   2  10      895.45     1047.67    107.23 o
  10   2  10     1225.81     1174.23     89.88 o
  12   2  10       33.83       42.04     31.94 o
 -17   3  10      134.60      132.96     28.49 o
 -15   3  10      437.02      495.34     75.38 o
 -13   3  10     1091.74     1224.01     90.31 o
 -11   3  10      541.25      661.95     53.12 o
  -9   3  10      567.89      653.83     61.57 o
  -7   3  10     1074.21     1185.10     73.32 o
  -5   3  10       87.59      245.86     20.43 o
  -3   3  10      435.62      520.83     41.22 o
  -1   3  10     7819.31     7681.68    260.08 o
   1   3  10     1116.77     1308.69     91.46 o
   3   3  10     1366.56     1360.47     97.29 o
   5   3  10      140.07      202.96     25.79 o
   7   3  10       37.75       71.05     29.02 o
   9   3  10       95.08      127.65     25.14 o
  11   3  10      121.51      131.77     28.52 o
  13   3  10     1048.29     1010.00     83.68 o
 -18   4  10      246.73      167.07     44.38 o
 -16   4  10      791.29      741.43     52.46 o
 -14   4  10     2590.98     2581.34    151.40 o
 -12   4  10     2442.76     2143.16    130.97 o
 -10   4  10     1172.12     1370.58     93.61 o
  -8   4  10     3628.63     3509.16    170.34 o
  -6   4  10     2414.44     2252.23    108.69 o
  -4   4  10      271.96      342.78     40.96 o
  -2   4  10     1300.30     1405.21     93.00 o
   0   4  10    20929.94    21091.02    465.46 o
   2   4  10     3932.08     3949.73    188.75 o
   4   4  10     3946.33     3715.03    183.84 o
   6   4  10     1910.42     1969.06    123.68 o
   8   4  10      665.60      679.59     58.63 o
  10   4  10     1060.24     1080.83    117.56 o
  12   4  10      569.81      502.99     45.79 o
 -17   5  10      437.49      387.68     47.77 o
 -15   5  10      837.15      917.20     59.89 o
 -13   5  10     2413.67     2480.72    145.07 o
 -11   5  10      664.15      851.35     65.63 o
  -9   5  10     1965.39     1847.19    114.11 o
  -7   5  10     3854.38     3410.02    177.48 o
  -5   5  10     1710.71     1641.31     86.62 o
  -3   5  10     1215.19     1167.55     86.77 o
  -1   5  10     7365.75     7150.51    261.99 o
   1   5  10     8833.85     8394.94    291.26 o
   3   5  10     1024.01     1095.45     86.08 o
   5   5  10    16855.90    16679.51    448.34 o
   7   5  10     4057.32     4002.69    202.21 o
   9   5  10      684.97      820.59     96.42 o
  11   5  10      497.79      441.53     60.43 o
 -16   6  10       13.68       44.04     29.04 o
 -14   6  10     1189.30     1092.08     80.04 o
 -12   6  10     1232.60     1397.41    137.92 o
 -10   6  10      142.72      175.63     29.38 o
  -8   6  10      376.10      491.94     46.52 o
  -6   6  10      950.72      932.07     80.57 o
  -4   6  10     2036.01     1954.63    118.66 o
  -2   6  10      446.49      478.06     50.41 o
   0   6  10     3505.92     3326.20    174.28 o
   2   6  10     1184.51     1237.17     91.97 o
   4   6  10      103.10      171.70     21.67 o
   6   6  10     4012.29     4188.28    294.15 o
   8   6  10      579.78      619.31     44.60 o
  10   6  10      114.85      120.63     34.73 o
  12   6  10      143.58      364.74     71.28 o
 -15   7  10      217.54      186.37     64.25 o
 -13   7  10      415.11      530.15     95.26 o
 -11   7  10      313.57      504.30    111.83 o
  -9   7  10      861.03      891.80     77.94 o
  -7   7  10      330.01      370.09     75.69 o
  -5   7  10      172.24      198.08     42.72 o
  -3   7  10       86.92      131.32     26.30 o
  -1   7  10      580.89      716.91     56.67 o
   1   7  10       49.67      224.31     38.27 o
   3   7  10       48.61      171.37     35.47 o
   5   7  10     1030.08      902.52     70.80 o
   7   7  10        7.70       65.16     25.38 o
   9   7  10      487.53      459.52     43.53 o
  11   7  10      384.18      361.51     64.68 o
 -14   8  10      250.73      243.47     32.05 o
 -12   8  10      242.48      337.71     56.73 o
 -10   8  10      730.90      620.72     51.77 o
  -8   8  10     2908.14     2856.71    181.30 o
  -6   8  10      234.99      455.34     48.99 o
  -4   8  10     5438.65     5106.60    221.69 o
  -2   8  10     5023.64     4752.62    219.38 o
   0   8  10     1627.92     1722.62    116.94 o
   2   8  10      484.50      637.06     46.59 o
   4   8  10     2066.18     1893.78    122.07 o
   6   8  10     2276.71     2516.11    153.66 o
   8   8  10      683.51      741.87     61.38 o
  10   8  10     2221.87     2151.93    135.10 o
 -15   9  10      349.05      219.53     63.37 o
 -13   9  10      723.51      858.70     80.68 o
 -11   9  10      506.89      552.52     49.34 o
  -9   9  10     3010.43     3038.86    241.77 o
  -7   9  10     1626.94     1789.32    134.14 o
  -5   9  10     1044.05     1169.25    114.21 o
  -3   9  10     3454.97     3423.00    181.44 o
  -1   9  10     2112.20     2175.03    134.47 o
   1   9  10     5876.21     5769.38    258.00 o
   3   9  10      639.94      808.64     72.68 o
   5   9  10     3615.26     3548.93    191.88 o
   7   9  10     1305.52     1304.32     89.68 o
   9   9  10     1492.31     1421.84    100.07 o
 -14  10  10      392.61      248.20     82.33 o
 -12  10  10      363.48      460.16     52.73 o
 -10  10  10      742.48      908.63    109.01 o
  -8  10  10     2901.75     2998.92    190.86 o
  -6  10  10     1624.75     1891.48    134.36 o
  -4  10  10     1257.28     1271.09     91.58 o
  -2  10  10      111.42      119.66     26.33 o
   0  10  10     1139.18     1539.14    105.83 o
   2  10  10      250.14      306.07     43.69 o
   4  10  10      567.46      715.23     74.45 o
   6  10  10     1856.85     1677.46    113.08 o
   8  10  10      164.87      177.98     33.34 o
 -11  11  10      498.26      500.04     56.93 o
  -9  11  10      603.38      565.44     59.25 o
  -7  11  10       30.96       83.23     33.84 o
  -5  11  10       38.67      196.75     27.06 o
  -3  11  10      465.03      528.21     57.57 o
  -1  11  10       30.76       10.60     26.25 o
   1  11  10      365.34      276.47     32.46 o
   3  11  10       93.82      138.99     27.40 o
   5  11  10       21.87       69.07     24.90 o
   7  11  10       74.81       68.04     30.86 o
 -10  12  10      699.67      714.46     83.54 o
  -8  12  10     2765.20     2631.74    176.49 o
  -6  12  10       62.24       51.99     34.76 o
  -4  12  10      108.52      167.23     29.09 o
  -2  12  10      452.85      567.12     59.01 o
   0  12  10     1113.82     1156.96    152.94 o
   2  12  10      803.94      926.53     77.56 o
   4  12  10      357.27      250.60     28.34 o
   6  12  10      528.55      409.32     36.81 o
  -7  13  10      603.11      823.45     80.24 o
  -5  13  10      154.22      283.04     87.17 o
  -3  13  10     1843.74     1785.65    116.67 o
  -1  13  10     1120.59     1168.57     83.88 o
   1  13  10     3126.18     3407.65    192.10 o
   3  13  10      519.37      377.52     33.73 o
  -4  14  10      395.48      434.48     43.03 o
  -2  14  10     1075.80      952.12     76.92 o
 -17   1  11      916.86      900.76     58.57 o
 -15   1  11      750.71      721.44     55.30 o
 -13   1  11      671.21      860.67     62.82 o
 -11   1  11      956.37     1016.01     72.35 o
  -9   1  11     4959.68     4995.64    220.19 o
  -7   1  11     2814.50     2952.23    153.62 o
  -5   1  11     6369.07     6208.16    178.92 o
  -3   1  11     6717.14     6762.72    186.54 o
  -1   1  11     1453.50     1491.46     73.55 o
   1   1  11      213.05      328.42     30.28 o
   3   1  11      251.06      504.88     70.41 o
   5   1  11     2505.20     2274.74    157.82 o
   7   1  11      580.30      681.54     61.45 o
   9   1  11      316.74      260.82     58.21 o
  11   1  11      250.75      266.97     94.99 o
 -16   2  11     1805.12     1763.82    115.21 o
 -14   2  11     1782.42     2037.88    129.69 o
 -12   2  11      847.06      856.47     92.32 o
 -10   2  11     3684.02     3995.69    194.49 o
  -8   2  11     5527.81     5198.38    218.43 o
  -6   2  11      139.75      187.45     31.55 o
  -4   2  11    12087.34    11477.08    252.79 o
  -2   2  11     8231.28     8218.35    309.14 o
   0   2  11     3595.48     3522.56    168.19 o
   2   2  11     1530.99     1718.93    107.09 o
   4   2  11     3475.85     3259.82    166.73 o
   6   2  11     4387.41     4514.44    251.64 o
   8   2  11       84.86      155.07     27.25 o
  10   2  11     2728.41     2766.68    187.26 o
  12   2  11      292.42      155.60     62.72 o
 -17   3  11     1019.58     1012.82     73.03 o
 -15   3  11      902.66      922.39    102.22 o
 -13   3  11      192.26      206.34     27.71 o
 -11   3  11      470.85      627.63     46.64 o
  -9   3  11     3108.34     3237.15    164.82 o
  -7   3  11      844.08      782.99     63.26 o
  -5   3  11      215.30      233.89     20.95 o
  -3   3  11     3712.09     3618.05    145.54 o
  -1   3  11      863.68      968.48     75.44 o
   1   3  11     6503.61     6387.49    248.08 o
   3   3  11     3552.46     3720.67    209.46 o
   5   3  11     3871.21     4002.90    195.55 o
   7   3  11     1223.21     1374.10    108.34 o
   9   3  11     1788.63     1712.66    127.69 o
  11   3  11     1520.32     1626.36    123.48 o
 -16   4  11      350.18      264.82     52.88 o
 -14   4  11       80.94      109.75     25.36 o
 -12   4  11      224.81      279.03     48.81 o
 -10   4  11      125.72      243.41     35.71 o
  -8   4  11      628.33      806.38    125.28 o
  -6   4  11      109.42      231.62     36.29 o
  -4   4  11      329.32      429.29     36.66 o
  -2   4  11     2546.32     2370.65    136.99 o
   0   4  11     3815.69     3627.27    180.28 o
   2   4  11       70.60       73.38     19.49 o
   4   4  11     2893.44     2689.59    152.29 o
   6   4  11     1889.14     1728.29    115.30 o
   8   4  11      709.45      678.76    104.98 o
  10   4  11      139.05       88.59     50.13 o
 -15   5  11       32.09       45.15     30.30 o
 -13   5  11      551.88      696.92     58.70 o
 -11   5  11      938.90      970.65     82.64 o
  -9   5  11      910.24      856.81     81.37 o
  -7   5  11       17.23       49.66     17.65 o
  -5   5  11      809.53      935.04     80.43 o
  -3   5  11      182.26      219.27     50.25 o
  -1   5  11      117.36      100.65     20.54 o
   1   5  11     5565.49     5476.12    235.47 o
   3   5  11       26.57      184.86     36.01 o
   5   5  11       23.49       76.56     19.95 o
   7   5  11      200.82      166.13     22.00 o
   9   5  11      469.82      405.43     68.25 o
  11   5  11      371.13      365.84     41.60 o
 -16   6  11      259.96      192.16     37.26 o
 -14   6  11      181.68      269.32     66.72 o
 -12   6  11     1079.87     1168.72    183.79 o
 -10   6  11      782.00      944.90     78.42 o
  -8   6  11     1361.83     1250.46     98.54 o
  -6   6  11      981.58     1038.49     86.28 o
  -4   6  11     4320.22     4297.31    197.08 o
  -2   6  11      403.30      574.91     49.00 o
   0   6  11     1024.54     1118.89     81.63 o
   2   6  11     5100.30     5183.14    237.34 o
   4   6  11     1060.68      895.12     67.82 o
   6   6  11     2202.69     2241.01    137.90 o
   8   6  11      960.36      872.65     74.23 o
  10   6  11     2615.96     2314.45    161.22 o
 -15   7  11      420.46      470.26     49.33 o
 -13   7  11      861.66      700.70     79.92 o
 -11   7  11     1446.95     1361.00    103.80 o
  -9   7  11      116.87      118.61     31.99 o
  -7   7  11      353.86      374.54     50.31 o
  -5   7  11     2301.08     2320.29    158.50 o
  -3   7  11     5288.83     5215.60    230.91 o
  -1   7  11      608.98      739.28     55.93 o
   1   7  11     3944.89     3757.33    192.95 o
   3   7  11     3285.87     3193.17    181.44 o
   5   7  11     1948.47     2197.64    138.17 o
   7   7  11     1771.82     1871.78    125.93 o
   9   7  11     1781.06     1757.77    115.01 o
 -14   8  11      107.37       63.09     33.55 o
 -12   8  11      589.99      566.53     65.24 o
 -10   8  11      974.37      900.94     93.16 o
  -8   8  11      554.17      635.89     86.64 o
  -6   8  11      372.80      392.85     38.78 o
  -4   8  11      696.16      696.35     91.65 o
  -2   8  11      687.18      737.02     57.10 o
   0   8  11      205.07      308.94     38.00 o
   2   8  11     2196.25     2291.89    142.75 o
   4   8  11      363.59      364.32     40.34 o
   6   8  11      340.00      357.34     34.38 o
   8   8  11      698.06      664.38     47.16 o
 -13   9  11       11.07      -23.43     35.75 o
 -11   9  11       22.60       54.40     36.76 o
  -9   9  11       53.45       72.33     35.40 o
  -7   9  11      322.77      302.08     37.54 o
  -5   9  11      212.87      186.03     24.88 o
  -3   9  11       20.78       58.75     30.22 o
  -1   9  11       71.40      171.29     45.64 o
   1   9  11      152.23      173.31     26.53 o
   3   9  11       16.81       17.95     23.66 o
   5   9  11      166.80       62.72     38.51 o
   7   9  11      128.66      209.99     35.71 o
 -12  10  11      609.06      452.92     80.58 o
 -10  10  11       53.43      124.09     37.43 o
  -8  10  11     1066.61      992.15    122.00 o
  -6  10  11      524.32      566.56     57.08 o
  -4  10  11       91.11       66.00     26.34 o
  -2  10  11      741.62      962.82     68.81 o
   0  10  11      648.64      583.11     50.97 o
   2  10  11     1443.72     1597.59    130.81 o
   4  10  11      388.45      482.59     41.83 o
   6  10  11      628.84      622.42     50.39 o
 -11  11  11      864.88      838.72     87.56 o
  -9  11  11     1265.88     1277.04    127.06 o
  -7  11  11     2650.05     2601.38    181.07 o
  -5  11  11      297.78      382.07     51.06 o
  -3  11  11     3167.56     2985.42    169.37 o
  -1  11  11     1802.10     1676.74    116.46 o
   1  11  11     1416.23     1571.56    107.12 o
   3  11  11     1910.93     1795.93    138.95 o
   5  11  11      353.23      436.04     54.07 o
  -8  12  11     1022.35      799.80     68.10 o
  -6  12  11      358.18      390.21     69.53 o
  -4  12  11     1330.54     1358.03    123.89 o
  -2  12  11     1539.65     1384.12    105.39 o
   0  12  11      865.40      701.58     70.09 o
   2  12  11     1137.78      987.37     71.60 o
  -5  13  11       63.03       25.29     35.30 o
  -3  13  11      161.75      191.78     34.94 o
  -1  13  11      145.78       57.39     29.23 o
 -16   0  12      245.94      358.02    112.37 o
 -14   0  12     1008.21      990.96    103.18 o
 -12   0  12     2697.20     2555.84    202.74 o
 -10   0  12     3092.70     3211.68    243.24 o
  -8   0  12     4458.88     4385.95    295.49 o
  -6   0  12    33572.05    33481.06    865.20 o
  -4   0  12    10193.08    10467.20    351.08 o
  -2   0  12     2060.87     2336.11    144.96 o
   0   0  12     3636.05     3556.77    239.22 o
   2   0  12     9052.21     9157.64    430.01 o
   4   0  12      412.89      745.93    122.88 o
   6   0  12     6453.12     6627.63    564.83 o
   8   0  12     1302.33     1505.05    203.19 o
  10   0  12     1016.06     1371.39    184.33 o
 -15   1  12      275.34      269.12     39.80 o
 -13   1  12     2122.60     2231.38    133.40 o
 -11   1  12      329.28      582.77     70.60 o
  -9   1  12       45.67       92.75     20.33 o
  -7   1  12     7265.64     7721.13    318.65 o
  -5   1  12      938.44     1031.25     55.54 o
  -3   1  12     1961.19     1971.46    100.93 o
  -1   1  12     2098.26     2295.39    126.61 o
   1   1  12     3837.67     3624.27    174.13 o
   3   1  12     1186.95     1277.53    103.68 o
   5   1  12      812.49      990.26     85.45 o
   7   1  12     2381.15     2498.89    210.59 o
   9   1  12      481.77      608.41     78.15 o
  11   1  12     1074.93     1157.56    113.59 o
 -16   2  12        1.21       44.21     40.88 o
 -14   2  12      417.43      362.57     35.71 o
 -12   2  12      193.74      305.04     87.58 o
 -10   2  12      409.36      555.10     52.88 o
  -8   2  12        3.63      105.30     25.11 o
  -6   2  12      572.53      643.52     46.47 o
  -4   2  12     2041.35     2052.56    100.71 o
  -2   2  12     1321.63     1339.75     88.56 o
   0   2  12      476.13      434.85     36.10 o
   2   2  12        3.08       82.47     29.95 o
   4   2  12      264.07      318.75     68.72 o
   6   2  12       48.61      122.87     25.65 o
   8   2  12       42.08       43.17     56.22 o
  10   2  12       43.32       41.46     56.32 o
 -15   3  12       61.43       28.37     29.11 o
 -13   3  12      663.15      714.11     54.81 o
 -11   3  12     2164.84     2104.48    136.20 o
  -9   3  12     1877.38     1821.75    140.40 o
  -7   3  12      953.12      993.34    120.49 o
  -5   3  12      954.29      931.56     61.32 o
  -3   3  12     3703.45     3397.39    165.96 o
  -1   3  12      744.60     1051.91     74.06 o
   1   3  12     2209.95     2230.11    131.43 o
   3   3  12     4635.90     4420.82    207.35 o
   5   3  12      770.39      648.27     65.52 o
   7   3  12     1425.93     1680.30    127.56 o
   9   3  12      353.61      458.78     59.92 o
 -16   4  12      377.07      293.35     48.85 o
 -14   4  12      273.11      267.21     38.74 o
 -12   4  12     3539.29     3473.90    218.32 o
 -10   4  12     1572.86     1832.62    135.02 o
  -8   4  12     2802.10     3010.11    183.47 o
  -6   4  12      950.26     1028.82     84.96 o
  -4   4  12      308.11      397.30     44.12 o
  -2   4  12     2079.60     2251.24    131.50 o
   0   4  12     1218.62     1299.83     92.98 o
   2   4  12     6009.15     6308.56    258.43 o
   4   4  12      576.09      700.39     54.26 o
   6   4  12     2900.96     2908.97    193.94 o
   8   4  12     1489.94     1427.38    117.14 o
  10   4  12      323.26      124.38     66.43 o
 -15   5  12      463.79      451.13     48.53 o
 -13   5  12      634.20      790.60     94.21 o
 -11   5  12     1185.20     1216.70     97.94 o
  -9   5  12      670.91      796.97    120.34 o
  -7   5  12     1851.24     1853.19    170.26 o
  -5   5  12     1211.31     1259.39     97.03 o
  -3   5  12     1268.21     1327.41     87.52 o
  -1   5  12      206.69      406.68     39.26 o
   1   5  12     1337.15     1579.38    106.02 o
   3   5  12     2154.48     2293.21    140.98 o
   5   5  12     2130.44     2097.19    133.27 o
   7   5  12     1384.93     1276.81    108.90 o
   9   5  12      196.25      167.41     44.19 o
 -14   6  12      619.79      385.78     53.43 o
 -12   6  12      626.60      679.01    100.62 o
 -10   6  12      157.24      185.24     28.18 o
  -8   6  12       21.05       88.86     49.18 o
  -6   6  12      877.70     1012.20     83.99 o
  -4   6  12      104.83      120.46     28.16 o
  -2   6  12      346.92      402.34     32.70 o
   0   6  12       30.19       77.98     19.97 o
   2   6  12     1065.32     1139.57     84.61 o
   4   6  12     2044.70     1889.65    125.07 o
   6   6  12      725.54      691.53     54.62 o
   8   6  12      147.88       69.13     30.22 o
 -13   7  12       76.49        7.58     40.13 o
 -11   7  12       24.66      -19.03     29.17 o
  -7   7  12      205.11       83.38     43.93 o
  -5   7  12        6.33       66.28     28.95 o
  -3   7  12      884.60      941.07     71.13 o
  -1   7  12       90.87      221.65     23.55 o
   1   7  12        5.96       62.04     22.35 o
   3   7  12       42.39       88.64     36.41 o
   5   7  12       88.48      121.52     24.54 o
   7   7  12       82.20       47.62     28.39 o
 -12   8  12     1217.45     1103.21    144.58 o
 -10   8  12      365.64      410.03     49.11 o
  -8   8  12      290.51      387.87     54.44 o
  -6   8  12      481.66      532.76     52.89 o
  -4   8  12      451.64      475.13     45.59 o
  -2   8  12     2171.00     2254.85    135.74 o
   0   8  12      847.29      909.94     68.50 o
   2   8  12      515.01      639.91     79.79 o
   4   8  12       66.18       64.81     28.36 o
   6   8  12      686.81      427.24     40.73 o
 -11   9  12      818.72      883.77     91.64 o
  -9   9  12      592.40      592.48     56.24 o
  -7   9  12     2087.67     1867.60    137.40 o
  -5   9  12     1887.81     1645.88    154.22 o
  -3   9  12     1476.49     1742.05    130.86 o
  -1   9  12     3324.93     3334.12    184.00 o
   1   9  12     2337.04     2608.84    160.36 o
   3   9  12      114.86      169.82     45.02 o
   5   9  12      552.97      659.66     66.68 o
 -10  10  12      199.99      224.65     44.18 o
  -8  10  12      407.92      507.46     60.11 o
  -6  10  12     1084.92      857.43     94.51 o
  -4  10  12     1110.41      981.10     81.18 o
  -2  10  12     1439.51     1463.45    111.70 o
   0  10  12     2680.50     2676.15    158.52 o
   2  10  12      812.24     1013.97     71.39 o
   4  10  12       39.89       58.85     27.42 o
  -7  11  12       28.61      -20.06     41.15 o
  -5  11  12      235.33      189.90     32.82 o
  -3  11  12      103.36       46.52     54.60 o
  -1  11  12        8.55       25.85     41.26 o
   1  11  12      151.13      166.13     54.38 o
  -4  12  12      135.46      110.82     38.12 o
  -2  12  12      248.79      121.73     40.06 o
 -15   1  13      528.88      576.93     91.85 o
 -13   1  13       79.03       90.63     26.82 o
 -11   1  13       24.75       25.34     26.26 o
  -9   1  13      838.90     1008.81     67.73 o
  -7   1  13      740.01      824.16     59.02 o
  -5   1  13     1063.69      989.02     86.83 o
  -3   1  13      498.32      629.91     42.75 o
  -1   1  13     1539.70     1737.46    120.74 o
   1   1  13      175.42      140.52     29.05 o
   3   1  13     2617.76     2772.65    223.21 o
   5   1  13      921.36      607.06     82.06 o
   7   1  13      418.38      510.67     68.18 o
   9   1  13      279.75      425.21    120.59 o
 -14   2  13       85.90      188.11     44.97 o
 -12   2  13      177.88      165.67     48.04 o
 -10   2  13     5643.43     5558.76    243.25 o
  -8   2  13     1540.20     1574.02    139.56 o
  -6   2  13      978.26     1047.80     85.61 o
  -4   2  13      228.11      384.86     52.33 o
  -2   2  13     4167.57     4027.51    190.12 o
   0   2  13      906.17     1165.14     91.50 o
   2   2  13     2862.49     3000.04    189.88 o
   4   2  13     2670.66     2572.39    177.15 o
   6   2  13     1225.02     1177.31    222.46 o
   8   2  13     1112.82     1354.41    180.28 o
 -15   3  13      439.77      463.42     48.30 o
 -13   3  13      266.51      194.67     41.69 o
 -11   3  13     3644.18     3793.91    226.93 o
  -9   3  13     2744.67     3157.29    230.81 o
  -7   3  13     2079.02     1853.09    150.82 o
  -5   3  13      658.88      747.40     57.19 o
  -3   3  13     1224.73     1163.79     81.77 o
  -1   3  13     2732.15     2840.00    157.18 o
   1   3  13     1860.08     1762.03    113.53 o
   3   3  13     1939.11     1885.68    142.87 o
   5   3  13      974.45      972.64    130.45 o
   7   3  13      797.99      945.64    217.88 o
 -14   4  13       39.61      -33.10     33.10 o
 -12   4  13       48.22       91.55     30.25 o
 -10   4  13      641.71      695.83     71.55 o
  -8   4  13      722.23      938.96    132.32 o
  -6   4  13       14.85       51.80     28.19 o
  -4   4  13      313.84      237.34     39.68 o
  -2   4  13      314.15      406.30     30.17 o
   0   4  13      180.65      211.44     27.23 o
   2   4  13      716.03      810.58     83.93 o
   4   4  13      259.72      380.69     37.12 o
   6   4  13        7.85      110.14     28.34 o
   8   4  13       84.07       33.79     32.69 o
 -13   5  13       57.47       38.78     47.14 o
 -11   5  13      235.67      234.04    100.11 o
  -9   5  13       10.48       48.34     35.92 o
  -7   5  13      338.14      533.57     92.70 o
  -5   5  13       15.51       53.32     24.92 o
  -3   5  13      341.80      428.11     36.87 o
  -1   5  13     2616.15     2591.27    151.46 o
   1   5  13       24.78       91.32     21.58 o
   3   5  13      246.68      357.56     36.42 o
   5   5  13      560.92      659.14     68.34 o
   7   5  13      246.72      143.31     33.21 o
 -12   6  13      635.13      661.59    100.89 o
 -10   6  13      451.16      662.41     70.13 o
  -8   6  13      974.26      809.11    173.68 o
  -6   6  13     2392.33     1926.24    138.58 o
  -4   6  13     1268.51     1297.53    108.10 o
  -2   6  13     3495.31     3805.76    194.98 o
   0   6  13      166.57      166.59     46.68 o
   2   6  13      726.41      763.62     57.07 o
   4   6  13     2626.73     2552.65    157.01 o
   6   6  13     1050.19      994.69     84.41 o
 -11   7  13      659.76      585.40     75.27 o
  -9   7  13     1804.74     1787.13    171.40 o
  -7   7  13     2908.60     2721.60    230.02 o
  -5   7  13      892.01      961.92     74.56 o
  -3   7  13     2169.39     2119.04    155.63 o
  -1   7  13     1056.98     1202.30     84.91 o
   1   7  13      475.14      434.34     39.83 o
   3   7  13     1193.03     1174.22     82.89 o
   5   7  13     1296.51     1294.61     90.72 o
 -10   8  13      207.87      132.69     40.88 o
  -8   8  13     1440.45     1280.29    147.68 o
  -6   8  13       36.49       59.20     43.49 o
  -4   8  13      252.67      381.05     37.63 o
  -2   8  13     1768.59     1874.36    125.48 o
   0   8  13      133.33      131.77     36.56 o
   2   8  13      477.28      552.59     64.37 o
   4   8  13     1372.45     1253.76     89.21 o
  -9   9  13       15.20       57.64     41.30 o
  -7   9  13        0.49      -18.29     41.49 o
  -5   9  13      411.23      455.78     75.06 o
  -3   9  13       19.28       60.04     44.45 o
  -1   9  13       27.96       20.26     32.52 o
   1   9  13       40.52       53.94     27.35 o
   3   9  13      529.71      695.80     60.85 o
  -6  10  13      275.08      261.75     42.85 o
  -4  10  13      612.00      450.99     45.13 o
  -2  10  13      818.78      700.97     63.05 o
   0  10  13      274.03      252.79     38.31 o
 -14   0  14     3386.00     3052.59    253.23 o
 -12   0  14      253.85      264.55     42.46 o
 -10   0  14      438.50      613.54     76.67 o
  -8   0  14      110.24      170.60     32.39 o
  -6   0  14     1045.42      961.45     93.39 o
  -4   0  14     1673.80     1368.70    189.18 o
  -2   0  14     1133.12     1261.71    162.50 o
   0   0  14     2087.78     2374.13    272.18 o
   2   0  14     2441.75     2433.15    279.18 o
   4   0  14     1119.36     1088.98    163.31 o
   6   0  14      421.13      381.05     65.48 o
 -13   1  14       22.74       61.17     30.53 o
 -11   1  14      452.92      557.42     44.44 o
  -9   1  14     1468.41     1361.51     87.90 o
  -7   1  14       66.89       77.28     27.59 o
  -5   1  14      889.87     1041.05     96.85 o
  -3   1  14     1311.77     1179.59     78.39 o
  -1   1  14     1641.13     1651.29    148.43 o
   1   1  14     1422.84     1243.86    118.90 o
   3   1  14     1154.49     1095.52    120.46 o
   5   1  14       93.96      110.04     34.87 o
   7   1  14      457.71      465.70     50.72 o
 -12   2  14       46.20       79.38     34.53 o
 -10   2  14      342.82      337.96     40.42 o
  -8   2  14       25.77       83.35     28.94 o
  -6   2  14       40.23       81.01     65.62 o
  -4   2  14      108.50       97.08     84.62 o
  -2   2  14     1370.89     1524.62     98.49 o
   0   2  14      286.13      358.27     46.35 o
   2   2  14       35.01       37.81     66.43 o
   4   2  14        8.04       44.10     43.52 o
   6   2  14       43.71        3.50     40.42 o
 -13   3  14       53.15       45.78     35.31 o
 -11   3  14      406.70      362.99     43.64 o
  -9   3  14      238.67      170.03     92.30 o
  -7   3  14       99.59      140.56     84.21 o
  -5   3  14     1237.88     1018.03    103.92 o
  -3   3  14       20.88       -9.31     22.68 o
  -1   3  14       69.43      176.53     26.30 o
   1   3  14      315.26      325.55     41.35 o
   3   3  14      661.33      685.12     75.18 o
   5   3  14      479.66      466.22     71.28 o
 -12   4  14     1386.15     1313.19    100.97 o
 -10   4  14     1643.76     1285.83    298.18 o
  -8   4  14      516.71      498.37     82.07 o
  -6   4  14     1932.03     1755.69    164.14 o
  -4   4  14      402.19      424.16     42.71 o
  -2   4  14      354.39      391.97     35.06 o
   0   4  14     1453.30     1363.53    113.89 o
   2   4  14     1741.93     1691.53    159.87 o
   4   4  14     1516.35     1655.30    127.54 o
   6   4  14     1126.75      946.86    140.29 o
 -11   5  14     1826.03     1460.59    202.11 o
  -9   5  14      694.52      703.07     74.31 o
  -7   5  14     1961.08     1841.24    168.67 o
  -5   5  14     2789.91     2578.20    177.71 o
  -3   5  14      458.21      434.54     48.18 o
  -1   5  14      416.93      470.62     49.74 o
   1   5  14     1563.54     1504.15    101.55 o
   3   5  14     1962.14     1924.70    143.77 o
   5   5  14      752.48      532.13     53.46 o
 -10   6  14      145.02       62.08     41.56 o
  -8   6  14      426.72      243.50     58.88 o
  -6   6  14     2707.33     2593.74    230.35 o
  -4   6  14       77.99       91.98     32.67 o
  -2   6  14       95.79       90.40     27.74 o
   0   6  14      592.08      671.98     58.89 o
   2   6  14      910.76      812.28     66.01 o
   4   6  14      609.84      555.40     65.44 o
  -9   7  14       24.22       18.26     41.63 o
  -7   7  14       24.82       58.43     38.93 o
  -5   7  14      250.54      135.11     30.47 o
  -3   7  14      692.74      606.05     58.33 o
  -1   7  14       49.82       85.97     26.89 o
   1   7  14       33.29       79.24     37.96 o
   3   7  14       59.83       75.37     28.72 o
  -8   8  14      519.51      290.57     61.31 o
  -6   8  14     1365.99     1231.53    195.37 o
  -4   8  14     1161.71     1129.36    110.78 o
  -2   8  14     1861.25     1631.23    130.07 o
   0   8  14      748.07      734.76     62.94 o
  -5   9  14     1180.77     1117.94    105.28 o
  -3   9  14     2090.38     1885.15    148.30 o
 -11   1  15      101.04       79.86     50.79 o
  -9   1  15      704.28      750.18     86.40 o
  -7   1  15     1325.59      894.77    106.04 o
  -5   1  15      366.08      235.85     37.31 o
  -3   1  15      293.88      165.39     39.48 o
  -1   1  15     1315.26     1232.88    177.59 o
   1   1  15      805.65      697.06    125.58 o
   3   1  15      804.70      818.35     80.87 o
 -10   2  15      993.11      943.53    156.30 o
  -8   2  15     1230.21     1357.96    149.97 o
  -6   2  15      796.10      587.83     91.22 o
  -4   2  15      667.77      599.65    100.78 o
  -2   2  15     1609.19     1213.22    174.17 o
   0   2  15     2988.33     3247.81    247.89 o
   2   2  15     1051.12     1137.70    109.51 o
   4   2  15      445.19      401.26     75.19 o
 -11   3  15      678.16      558.40     93.68 o
  -9   3  15     1138.96     1064.72    106.35 o
  -7   3  15      581.53      629.70    141.61 o
  -5   3  15      271.92      397.49     64.68 o
  -3   3  15      572.64      563.14     66.39 o
  -1   3  15     2536.89     2395.10    165.77 o
   1   3  15      904.20      903.30    145.52 o
   3   3  15      282.38      216.90    125.17 o
 -10   4  15      213.34       47.82     40.97 o
  -8   4  15       94.94       57.99     39.67 o
  -6   4  15      138.50      276.44     98.63 o
  -4   4  15       43.27       21.53     29.89 o
  -2   4  15      323.95      364.08     38.75 o
   0   4  15      665.13      710.46     76.19 o
   2   4  15       64.20       27.03     31.30 o
  -9   5  15       98.39       51.33     59.69 o
  -7   5  15      305.09      301.74     44.60 o
  -5   5  15      324.87      451.92     92.43 o
  -3   5  15      242.82      168.77     62.96 o
  -1   5  15       25.21      -18.10     27.90 o
   1   5  15       55.47       43.20     33.58 o
  -6   6  15     1671.49     1462.21    226.63 o
  -4   6  15      879.65      855.07    150.37 o
  -2   6  15     1098.00     1052.22     88.45 o
   0   6  15     1382.96     1411.64     96.83 o
  -3   7  15      238.63      244.07     33.77 o
   0   0  16       96.48       36.65     57.94 o
  -7   1  16       28.36       -4.31     60.63 o
  -1   1  16     1189.45     1237.49    119.92 o
  -6   2  16        9.99      -22.91     58.48 o
  -2   2  16      901.12      586.14     86.75 o
  -5   3  16      325.87      196.81     41.92 o
  -3   3  16       45.42        2.32     40.16 o
 
